# Supplementary material for: PAX6 mutation alters circadian rhythm and β cell function in mice without affecting glucose tolerance
Source: Commun Biol. 2020 Oct 30;3:628. doi: 10.1038/s42003-020-01337-x (PMC7599253; doi:10.1038/s42003-020-01337-x)
Supplement: Supplementary file 4 — Supplementary Data 1 [file 42003_2020_1337_MOESM4_ESM.xlsx]

## Sheet: Microarray Analysis_WT vs Leca2
Set of 1440 significantly (FDR<10%) regulated genes between Pax6-Leca2 mice and WT mice (n=4). Genes were filtered for fold-change > 1.5x and average expression >16 in at least on group.
Gene Symbol	Description	Probeset	Public Gene IDs	Linear fold-change Pax6-Leca2 vs WT
Igkv6-23	immunoglobulin kappa variable 6-23	17459423	BC091754	26.7644
Gbp8	guanylate-binding protein 8	17450434	NM_029509	15.2247
Gm2663	predicted gene 2663	17466279	NM_001102660	11.1446
1810009J06Rik	RIKEN cDNA 1810009J06 gene	17457664	NM_023707	10.6338
6330403K07Rik	RIKEN cDNA 6330403K07 gene	17265470	NM_134022	9.59931
Ptger3	prostaglandin E receptor 3 (subtype EP3)	17403866	NM_011196	8.72526
Reg2	regenerating islet-derived 2	17459760	NM_009043	8.70646
Reg3b	regenerating islet-derived 3 beta	17459744	NM_011036	8.50391
Cnr1	cannabinoid receptor 1 (brain)	17412627	NM_007726	8.26048
Cpb2	carboxypeptidase B2 (plasma)	17301995	NM_019775	7.79348
Ifi204	interferon activated gene 204	17230045	NM_008329	7.18209
Reg3g	regenerating islet-derived 3 gamma	17467973	NM_011260	7.13502
Cxcl9	chemokine (C-X-C motif) ligand 9	17449710	NM_008599	7.00347
Rbp1	retinol binding protein 1, cellular	17520624	NM_011254	6.6511
Fabp4	fatty acid binding protein 4, adipocyte	17404091	NM_024406	6.51835
Syne1	spectrin repeat containing, nuclear envelope 1	17238880	XM_006512458	5.72784
Il6	interleukin 6	17435725	NM_001314054	5.62748
Calca	calcitonin/calcitonin-related polypeptide, alpha	17495328	NM_001033954	5.55535
Ifi27l2a	interferon, alpha-inducible protein 27 like 2A	17283549	NM_001281830	5.42172
Apof	apolipoprotein F	17238363	NM_133997	5.26533
Depdc7	DEP domain containing 7	17388974	NM_144804	5.19447
Ccl11	chemokine (C-C motif) ligand 11	17254053	NM_011330	5.19233
Arhgap36	Rho GTPase activating protein 36	17534646	NM_001081123	5.18387
Gcnt3	glucosaminyl (N-acetyl) transferase 3, mucin type	17528562	NM_028087	5.11509
Dynlrb2	dynein light chain roadblock-type 2	17505907	NM_029297	5.03135
Ly6a	lymphocyte antigen 6 complex, locus A	17318083	NM_001271416	5.00902
Syne1	spectrin repeat containing, nuclear envelope 1	17238934	XM_006512458	5.00267
Rasgrp1	RAS guanyl releasing protein 1	17389647	NM_011246	5.00249
Slc35f4	solute carrier family 35, member F4	17305885	NM_029238	4.95074
Mnda	myeloid cell nuclear differentiation antigen	17230078	NM_001033450	4.85514
Jam2	junction adhesion molecule 2	17326801	NM_023844	4.83459
Tnfsf10	tumor necrosis factor (ligand) superfamily, member 10	17396383	NM_009425	4.78213
Neurog3	neurogenin 3	17233771	NM_009719	4.73902
Syne1	spectrin repeat containing, nuclear envelope 1	17238846	XM_006512458	4.72336
Ctsc	cathepsin C	17480018	NM_001311790	4.67201
Gm25360	predicted gene, 25360 [Source:MGI Symbol;Acc:MGI:5455137]	17214025	ENSMUST00000178786	4.65475
Zbp1	Z-DNA binding protein 1	17395079	NM_001139519	4.6351
Mndal	myeloid nuclear differentiation antigen like	17230067	NM_001170853	4.63161
Aqp4	aquaporin 4	17352862	NM_001308641	4.61817
Enpp1	ectonucleotide pyrophosphatase/phosphodiesterase 1	17239787	NM_001308327	4.61415
Snora73b	small nucleolar RNA, H/ACA box 73b	17430831	NR_028513	4.59771
Syne1	spectrin repeat containing, nuclear envelope 1	17238896	XM_006512458	4.58486
4931429I11Rik	RIKEN cDNA 4931429I11 gene	17525845	NM_001081121	4.4921
Parm1	prostate androgen-regulated mucin-like protein 1	17439037	NM_145562	4.48173
		17549772		4.46886
		17549388		4.46544
Chrnb4	cholinergic receptor, nicotinic, beta polypeptide 4	17527323	NM_148944	4.34937
Syne1	spectrin repeat containing, nuclear envelope 1	17238926	XM_006512458	4.23657
Syne1	spectrin repeat containing, nuclear envelope 1	17238920	XM_006512458	4.22501
Bambi	BMP and activin membrane-bound inhibitor	17348105	NM_026505	4.21532
Syne1	spectrin repeat containing, nuclear envelope 1	17238870	XM_006512458	4.21434
Syne1	spectrin repeat containing, nuclear envelope 1	17238860	XM_006512458	4.20431
Rab38	RAB38, member RAS oncogene family	17480030	NM_028238	4.20199
Enpep	glutamyl aminopeptidase	17410251	NM_007934	4.15111
Gbp3	guanylate binding protein 3	17403237	NM_001289492	4.14245
		17549606		4.10273
Gm5431	predicted gene 5431	17262209	NM_001024230	4.05536
Dpp10	dipeptidylpeptidase 10	17226387	NM_199021	4.0452
Plet1	placenta expressed transcript 1	17517097	NM_029639	3.98916
Cxcl10	chemokine (C-X-C motif) ligand 10	17449718	NM_021274	3.98313
Ifit1	interferon-induced protein with tetratricopeptide repeats 1	17358832	NM_008331	3.98189
Syne1	spectrin repeat containing, nuclear envelope 1	17238906	XM_006512458	3.94985
Syne1	spectrin repeat containing, nuclear envelope 1	17238866	XM_006512458	3.9179
Chst8	carbohydrate (N-acetylgalactosamine 4-0) sulfotransferase 8	17489699	NM_175140	3.90603
Mmp3	matrix metallopeptidase 3	17514515	NM_010809	3.90292
Slfn2	schlafen 2	17254166	NM_011408	3.88048
Fhl2	four and a half LIM domains 2	17222642	NM_001289533	3.87754
Ffar4	free fatty acid receptor 4	17359113	NM_181748	3.8737
LOC102633783	sp110 nuclear body protein-like	17366352	XM_011249731	3.87008
Vwde	von Willebrand factor D and EGF domains	17464886	NM_001013757	3.86791
Iigp1	interferon inducible GTPase 1	17350925	NM_001146275	3.86091
Vip	vasoactive intestinal polypeptide	17231482	NM_001313969	3.85918
Gm23444	predicted gene, 23444 [Source:MGI Symbol;Acc:MGI:5453221]	17214039	ENSMUST00000082922	3.84146
Gm23444	predicted gene, 23444 [Source:MGI Symbol;Acc:MGI:5453221]	17254200	ENSMUST00000082922	3.84146
Gm25939	predicted gene, 25939 [Source:MGI Symbol;Acc:MGI:5455716]	17214043	ENSMUST00000179876	3.84146
Gm24497	predicted gene, 24497 [Source:MGI Symbol;Acc:MGI:5454274]	17214041	ENSMUST00000177868	3.84146
Oasl2	2-5 oligoadenylate synthetase-like 2	17441037	NM_011854	3.83935
Ttc25	tetratricopeptide repeat domain 25	17256388	NM_028918	3.82029
Ms4a4d	membrane-spanning 4-domains, subfamily A, member 4D	17357700	NM_025658	3.81285
Cxcl14	chemokine (C-X-C motif) ligand 14	17293006	NM_019568	3.8079
Sp100	nuclear antigen Sp100	17214948	NM_001313712	3.80094
Gbp9	guanylate-binding protein 9	17450448	NM_172777	3.76871
Bmp3	bone morphogenetic protein 3	17439535	NM_001310677	3.75289
Syne1	spectrin repeat containing, nuclear envelope 1	17238840	XM_006512458	3.75185
Cxcl11	chemokine (C-X-C motif) ligand 11	17449725	NM_019494	3.73157
Syne1	spectrin repeat containing, nuclear envelope 1	17238882	XM_006512458	3.71755
Fbp2	fructose bisphosphatase 2	17293547	NM_007994	3.69744
Rtp4	receptor transporter protein 4	17324446	NM_023386	3.68795
Isg15	ISG15 ubiquitin-like modifier	17434023	NM_015783	3.67938
Syne1	spectrin repeat containing, nuclear envelope 1	17238922	XM_006512458	3.67862
C3	complement component 3	17346528	NM_009778	3.65187
AW112010	expressed sequence AW112010	17362869	NR_102366	3.62559
Ccl2	chemokine (C-C motif) ligand 2	17254041	NM_011333	3.62541
LOC100041034	Sp110 nuclear body protein pseudogene	17366271	NR_131981	3.62224
Ifi44	interferon-induced protein 44	17411147	NM_133871	3.62056
Clip4	CAP-GLY domain containing linker protein family, member 4	17339529	NM_001271483	3.59799
Dcn	decorin	17236800	NM_001190451	3.58879
Gm12840	predicted gene 12840 [Source:MGI Symbol;Acc:MGI:3650917]	17417699	ENSMUST00000156081	3.58857
Gucy2c	guanylate cyclase 2c	17472129	NM_001127318	3.50271
Serpine2	serine (or cysteine) peptidase inhibitor, clade E, member 2	17224771	NM_009255	3.49165
Eef1a2	eukaryotic translation elongation factor 1 alpha 2	17395766	NM_007906	3.47893
Syne1	spectrin repeat containing, nuclear envelope 1	17238868	XM_006512458	3.43753
LOC102636558	component of Sp100-rs-like	17366275	XM_006535875	3.427
Ifi203	interferon activated gene 203	17230087	NM_001302649	3.42304
Cygb	cytoglobin	17272461	NM_030206	3.41258
Syne1	spectrin repeat containing, nuclear envelope 1	17238914	XM_006512458	3.40896
Plac8	placenta-specific 8	17450121	NM_139198	3.38486
Syne1	spectrin repeat containing, nuclear envelope 1	17238858	XM_006512458	3.38218
Bgn	biglycan	17535558	NM_007542	3.37674
Slc38a5	solute carrier family 38, member 5	17533093	NM_172479	3.35631
Enpp3	ectonucleotide pyrophosphatase/phosphodiesterase 3	17239817	NM_134005	3.3513
Syne1	spectrin repeat containing, nuclear envelope 1	17238878	XM_006512458	3.34669
Syne1	spectrin repeat containing, nuclear envelope 1	17238916	XM_006512458	3.33375
Syne1	spectrin repeat containing, nuclear envelope 1	17238876	XM_006512458	3.33245
Pde3a	phosphodiesterase 3A, cGMP inhibited	17464040	NM_018779	3.32286
Timp1	tissue inhibitor of metalloproteinase 1	17533713	NM_001044384	3.31678
Pfkfb3	6-phosphofructo-2-kinase/fructose-2,6-biphosphatase 3	17381630	NM_001177752	3.3057
Gm25813	predicted gene, 25813 [Source:MGI Symbol;Acc:MGI:5455590]	17509359	ENSMUST00000082748	3.30562
Gm8979	very large inducible GTPase 1 pseudogene	17494651	NR_030719	3.30513
Syne1	spectrin repeat containing, nuclear envelope 1	17238848	XM_006512458	3.29695
Lgals9	lectin, galactose binding, soluble 9	17266520	NM_001159301	3.26996
Syne1	spectrin repeat containing, nuclear envelope 1	17238930	XM_006512458	3.25124
Cped1	cadherin-like and PC-esterase domain containing 1	17456339	NM_001081351	3.24969
Wfdc16	WAP four-disulfide core domain 16	17394225	NM_001012723	3.24507
		17548532		3.237
Cd36	CD36 antigen	17445715	NM_001159555	3.2235
Il2rg	interleukin 2 receptor, gamma chain	17543572	NM_001308535	3.21012
Syne1	spectrin repeat containing, nuclear envelope 1	17238892	XM_006512458	3.20899
		17536665		3.2069
Vsig2	V-set and immunoglobulin domain containing 2	17516087	NM_020518	3.19734
Gbp10	guanylate-binding protein 10	17450501	NM_001039646	3.15139
Serpinb1a	serine (or cysteine) peptidase inhibitor, clade B, member 1a	17291694	NM_025429	3.13936
Gm11640	predicted gene 11640 [Source:MGI Symbol;Acc:MGI:3649238]	17257403	ENSMUST00000155987	3.13678
Npnt	nephronectin	17410435	NM_001029836	3.11909
Dapl1	death associated protein-like 1	17371011	NM_029723	3.10978
Uchl1	ubiquitin carboxy-terminal hydrolase L1	17437876	NM_011670	3.09792
Syne1	spectrin repeat containing, nuclear envelope 1	17238884	XM_006512458	3.09296
Aebp1	AE binding protein 1	17247039	NM_001291857	3.06528
Lrch2	leucine-rich repeats and calponin homology (CH) domain containing 2	17545199	NM_001081173	3.04554
Ifi202b	interferon activated gene 202B	17230102	NM_008327	3.04498
Syne1	spectrin repeat containing, nuclear envelope 1	17238936	XM_006512458	3.03463
Brinp1	bone morphogenic protein/retinoic acid inducible neural specific 1	17426434	NM_019967	3.02921
Bst2	bone marrow stromal cell antigen 2	17510345	NM_198095	3.01885
Ctla2a	cytotoxic T lymphocyte-associated protein 2 alpha	17293362	NM_001145799	3.01674
Syne1	spectrin repeat containing, nuclear envelope 1	17238854	XM_006512458	3.00063
Cfh	complement component factor h	17227696	NM_009888	2.99383
Syne1	spectrin repeat containing, nuclear envelope 1	17238856	XM_006512458	2.9836
Sez6	seizure related gene 6	17253376	NM_001291225	2.97633
Gfra2	glial cell line derived neurotrophic factor family receptor alpha 2	17301823	NM_001302094	2.95691
Vstm2a	V-set and transmembrane domain containing 2A	17247377	NM_001290539	2.95428
Ctsk	cathepsin K	17400365	NM_007802	2.95169
Syne1	spectrin repeat containing, nuclear envelope 1	17238874	XM_006512458	2.94646
Gpr165	G protein-coupled receptor 165	17536420	NM_029536	2.94064
Nrgn	neurogranin	17525649	NM_022029	2.9368
Sparcl1	SPARC-like 1	17450387	NM_010097	2.93429
Gpx8	glutathione peroxidase 8 (putative)	17296281	NM_027127	2.93174
Syne1	spectrin repeat containing, nuclear envelope 1	17238928	XM_006512458	2.92308
Ifit3b	interferon-induced protein with tetratricopeptide repeats 3B	17358825	NM_001005858	2.92078
Gm22506	predicted gene, 22506 [Source:MGI Symbol;Acc:MGI:5452283]	17363495	ENSMUST00000157933	2.91502
Ifi47	interferon gamma inducible protein 47	17248911	NM_001271676	2.91448
Mkx	mohawk homeobox	17352517	NM_177595	2.90824
Gbp2	guanylate binding protein 2	17403268	NM_010260	2.89211
Syt17	synaptotagmin XVII	17495541	NM_138649	2.89148
Syne1	spectrin repeat containing, nuclear envelope 1	17238830	XM_006512458	2.87603
Syne1	spectrin repeat containing, nuclear envelope 1	17238918	XM_006512458	2.87127
Gm8989	very large inducible GTPase 1 pseudogene	17494664	NR_030720	2.85996
Phf11b	PHD finger protein 11B	17307280	NM_001164327	2.85926
Gbp11	guanylate binding protein 11	17450515	NM_001039647	2.85046
Vtn	vitronectin	17253656	NM_011707	2.84933
Dlk1	delta-like 1 homolog (Drosophila)	17278647	NM_001190703	2.84651
Ddx60	DEAD (Asp-Glu-Ala-Asp) box polypeptide 60	17501440	NM_001293783	2.84334
Gpr119	G-protein coupled receptor 119	17541465	NM_181751	2.83836
Cyp39a1	cytochrome P450, family 39, subfamily a, polypeptide 1	17337816	NM_001285947	2.83247
		17542364		2.82788
Arrdc4	arrestin domain containing 4	17492051	NM_001042592	2.82354
Osmr	oncostatin M receptor	17315743	NM_001310469	2.81954
Ifitm3	interferon induced transmembrane protein 3	17497718	NM_025378	2.81745
LOC105245453	nidogen-1-like	17285225	XM_011244360	2.81317
Colgalt2	collagen beta(1-O)galactosyltransferase 2	17218233	NM_177756	2.80743
Ddc	dopa decarboxylase	17260644	NM_001190448	2.79598
Syne1	spectrin repeat containing, nuclear envelope 1	17238832	XM_006512458	2.78938
Epsti1	epithelial stromal interaction 1 (breast)	17302141	NM_029495	2.78673
Rgs4	regulator of G-protein signaling 4	17229454	NM_009062	2.7832
Thy1	thymus cell antigen 1, theta	17516462	NM_009382	2.781
Epas1	endothelial PAS domain protein 1	17340197	NM_010137	2.77345
Syne1	spectrin repeat containing, nuclear envelope 1	17238938	NM_153399	2.77321
Slc43a3	solute carrier family 43, member 3	17372644	NM_021398	2.7679
Ccl7	chemokine (C-C motif) ligand 7	17254047	NM_013654	2.75638
		17549570		2.7456
		17549732		2.7456
Phf11d	PHD finger protein 11D	17307290	NM_199015	2.74395
Pdpn	podoplanin	17432440	NM_001290822	2.73097
Cartpt	CART prepropeptide	17295496	NM_001081493	2.72698
		17293471		2.71551
Krt27	keratin 27	17269042	NM_010666	2.71486
		17214729		2.71373
Irgm2	immunity-related GTPase family M member 2	17249990	NM_019440	2.71346
Cfi	complement component factor i	17402572	NM_007686	2.70792
Fam159b	family with sequence similarity 159, member B	17295981	NM_029984	2.70685
Gsta4	glutathione S-transferase, alpha 4	17519649	NM_010357	2.70252
Syne1	spectrin repeat containing, nuclear envelope 1	17238886	XM_006512458	2.69312
Ephb2	Eph receptor B2	17431588	NM_001290753	2.68346
		17549290		2.68135
Cd52	CD52 antigen	17431174	NM_013706	2.6765
Pdgfra	platelet derived growth factor receptor, alpha polypeptide	17438246	NM_001083316	2.67306
Kl	klotho	17445238	NM_013823	2.6712
Msln	mesothelin	17342340	NM_018857	2.66355
		17549588		2.65985
		17549860		2.65985
Colec12	collectin sub-family member 12	17348282	NM_130449	2.65929
4930539E08Rik	RIKEN cDNA 4930539E08 gene	17342943	NM_172450	2.65848
Rorc	RAR-related orphan receptor gamma	17400048	NM_001293734	2.65828
Bcl2a1a	B cell leukemia/lymphoma 2 related protein A1a	17520162	NM_009742	2.64943
Mx2	MX dynamin-like GTPase 2	17327557	NM_013606	2.64905
Ptprg	protein tyrosine phosphatase, receptor type, G	17297125	NM_008981	2.64885
Rarres2	retinoic acid receptor responder (tazarotene induced) 2	17466599	NM_027852	2.64379
Car8	carbonic anhydrase 8	17423121	NM_007592	2.64041
Fam179a	family with sequence similarity 179, member A	17339503	NM_177087	2.63931
Timp3	tissue inhibitor of metalloproteinase 3	17236182	NM_011595	2.63866
Plod2	procollagen lysine, 2-oxoglutarate 5-dioxygenase 2	17520364	NM_001142916	2.63309
Cdr1	cerebellar degeneration related antigen 1	17542034	NM_001166658	2.6243
Postn	periostin, osteoblast specific factor	17397575	NM_001198765	2.62126
Slc5a10	solute carrier family 5 (sodium/glucose cotransporter), member 10	17263857	NM_001033227	2.62121
Gm26735	predicted gene, 26735 [Source:MGI Symbol;Acc:MGI:5477229]	17286231	ENSMUST00000180992	2.61796
Syne1	spectrin repeat containing, nuclear envelope 1	17238912	XM_006512458	2.61099
Gbp7	guanylate binding protein 7	17403224	NM_001083312	2.60944
Syne1	spectrin repeat containing, nuclear envelope 1	17238824	XM_006512458	2.60162
Angptl2	angiopoietin-like 2	17370043	NM_011923	2.59848
Lgi1	leucine-rich repeat LGI family, member 1	17359143	NM_020278	2.58825
Gc	group specific component	17449473	NM_008096	2.58674
Cfb	complement factor B	17344064	NM_001142706	2.58343
Tle4	transducin-like enhancer of split 4, homolog of Drosophila E(spl)	17363177	NM_001302947	2.58325
Syne1	spectrin repeat containing, nuclear envelope 1	17238898	XM_006512458	2.58319
Pgf	placental growth factor	17282664	NM_001271705	2.57766
Inhba	inhibin beta-A	17285438	NM_008380	2.56937
Mospd1	motile sperm domain containing 1	17541760	NM_001290514	2.56464
Syne1	spectrin repeat containing, nuclear envelope 1	17238826	XM_006512458	2.56134
Fam167b	family with sequence similarity 167, member B	17430430	NM_182783	2.55984
Hist1h3e	histone cluster 1, H3e	17291183	ENSMUST00000105107	2.5595
Syne1	spectrin repeat containing, nuclear envelope 1	17238844	XM_006512458	2.5555
Ifit2	interferon-induced protein with tetratricopeptide repeats 2	17358815	NM_008332	2.55325
Syne1	spectrin repeat containing, nuclear envelope 1	17238924	XM_006512458	2.55256
Herc6	hect domain and RLD 6	17458962	NM_025992	2.54626
Cidea	cell death-inducing DNA fragmentation factor, alpha subunit-like effector A	17351457	NM_007702	2.54438
Cdh9	cadherin 9	17310515	NM_009869	2.54282
Mfap5	microfibrillar associated protein 5	17462663	NM_015776	2.54241
Elmod1	ELMO/CED-12 domain containing 1	17527173	NM_177769	2.54155
AW551984	expressed sequence AW551984	17525746	NM_001199556	2.54014
BC028528	cDNA sequence BC028528	17407947	NM_153513	2.53736
Nr1h4	nuclear receptor subfamily 1, group H, member 4	17244070	NM_001163504	2.53646
Lrrc32	leucine rich repeat containing 32	17480485	NM_001113379	2.53613
Igtp	interferon gamma induced GTPase	17249980	NM_018738	2.5272
Syne1	spectrin repeat containing, nuclear envelope 1	17238842	XM_006512458	2.5264
Pyhin1	pyrin and HIN domain family, member 1	17219662	NM_175026	2.52558
Ifit1bl1	interferon induced protein with tetratricpeptide repeats 1B like 1	17364126	NM_001101605	2.52312
Vcam1	vascular cell adhesion molecule 1	17409649	NM_011693	2.51181
Syne1	spectrin repeat containing, nuclear envelope 1	17238910	XM_006512458	2.5075
Slc15a3	solute carrier family 15, member 3	17357597	NM_023044	2.49807
Trim34a	tripartite motif-containing 34A	17481305	ENSMUST00000106854	2.49317
Tmprss2	transmembrane protease, serine 2	17332568	NM_015775	2.4852
Abcg2	ATP-binding cassette, sub-family G (WHITE), member 2	17459014	NM_011920	2.48497
Fam84a	family with sequence similarity 84, member A	17280041	NM_029007	2.47982
Syne1	spectrin repeat containing, nuclear envelope 1	17238838	XM_006512458	2.47651
Rerg	RAS-like, estrogen-regulated, growth-inhibitor	17472223	NM_001164212	2.46983
Irf7	interferon regulatory factor 7	17497813	NM_001252600	2.46877
		17337152		2.46748
Syt16	synaptotagmin XVI	17276364	NM_172804	2.46234
Pigr	polymeric immunoglobulin receptor	17216960	NM_011082	2.45726
Peak1	pseudopodium-enriched atypical kinase 1	17527433	NM_172924	2.4532
Iqsec3	IQ motif and Sec7 domain 3	17470515	NM_001033354	2.45215
Nebl	nebulette	17381940	NM_028757	2.45032
Gbp2b	guanylate binding protein 2b	17403255	NM_010259	2.44635
Cd34	CD34 antigen	17221014	NM_001111059	2.44078
		17547505		2.43827
Gm17757	GTPase, very large interferon inducible 1 pseudogene	17494649	NR_040453	2.43692
Xaf1	XIAP associated factor 1	17252341	NM_001037713	2.43668
Lgals1	lectin, galactose binding, soluble 1	17312829	NM_008495	2.43409
Tgfb1	transforming growth factor, beta 1	17475342	NM_011577	2.42981
Guca2a	guanylate cyclase activator 2a (guanylin)	17417946	NM_008190	2.41716
Mfge8	milk fat globule-EGF factor 8 protein	17492314	NM_001045489	2.40916
Scn9a	sodium channel, voltage-gated, type IX, alpha	17386052	NM_001290674	2.40813
Gm8909	predicted gene 8909	17344694	XM_006525233	2.40768
Tmem47	transmembrane protein 47	17536067	NM_138751	2.40446
Il4ra	interleukin 4 receptor, alpha	17482943	NM_001008700	2.40204
Mmp14	matrix metallopeptidase 14 (membrane-inserted)	17300279	NM_008608	2.39007
Penk	preproenkephalin	17423030	NM_001002927	2.385
Clec2d	C-type lectin domain family 2, member d	17463501	NM_053109	2.3749
Ly6c2	lymphocyte antigen 6 complex, locus C2	17318100	NM_001099217	2.37469
Pros1	protein S (alpha)	17326510	NM_011173	2.3719
Trim9	tripartite motif-containing 9	17281748	NM_001110202	2.36764
Rnf138rt1	ring finger protein 138, retrogene 1	17545917	NM_028842	2.36425
Ehf	ets homologous factor	17388774	NM_007914	2.35882
Aif1	allograft inflammatory factor 1	17344289	NM_019467	2.35839
Gm20412	predicted gene 20412 [Source:MGI Symbol;Acc:MGI:5141877]	17378799	ENSMUST00000173249	2.3578
		17547680		2.35426
Gimap4	GTPase, IMAP family member 4	17458362	NM_001243199	2.35426
Gfra3	glial cell line derived neurotrophic factor family receptor alpha 3	17353509	NM_010280	2.3528
Fxyd3	FXYD domain-containing ion transport regulator 3	17489431	NM_008557	2.34595
Spon2	spondin 2, extracellular matrix protein	17447081	NM_133903	2.34143
Ednra	endothelin receptor type A	17510685	NM_010332	2.34141
Col6a3	collagen, type VI, alpha 3	17225413	NM_001243008	2.33929
		17548750		2.33813
Gchfr	GTP cyclohydrolase I feedback regulator	17374738	NM_177157	2.33721
F2	coagulation factor II	17388234	NM_010168	2.3326
Hspb1	heat shock protein 1	17443342	NM_013560	2.33167
Tmem132b	transmembrane protein 132B	17442740	NM_001190352	2.32389
Syne1	spectrin repeat containing, nuclear envelope 1	17238852	XM_006512458	2.32263
Itga5	integrin alpha 5 (fibronectin receptor alpha)	17322369	NM_001314041	2.32035
Sox4	SRY (sex determining region Y)-box 4	17291525	NM_009238	2.31819
Layn	layilin	17526956	NM_001033534	2.31738
Cd9	CD9 antigen	17471127	NM_007657	2.31685
S1pr3	sphingosine-1-phosphate receptor 3	17287325	NM_010101	2.31146
		17548193		2.30744
Gbp4	guanylate binding protein 4	17450461	NM_001256005	2.3055
Arhgap10	Rho GTPase activating protein 10	17510640	NM_030113	2.30341
Mlkl	mixed lineage kinase domain-like	17513076	NM_001310613	2.30318
Serpinh1	serine (or cysteine) peptidase inhibitor, clade H, member 1	17493658	NM_001111043	2.30226
Il18bp	interleukin 18 binding protein	17493995	NM_010531	2.30184
Pdgfrb	platelet derived growth factor receptor, beta polypeptide	17351027	NM_001146268	2.29672
Fgf14	fibroblast growth factor 14	17309774	NM_010201	2.28624
Gadd45b	growth arrest and DNA-damage-inducible 45 beta	17235511	NM_008655	2.28609
Plaur	plasminogen activator, urokinase receptor	17474974	NM_011113	2.28546
Ppp1r3c	protein phosphatase 1, regulatory (inhibitor) subunit 3C	17364208	NM_016854	2.27775
Plpp1	phospholipid phosphatase 1	17289928	NM_008247	2.27578
Fstl1	follistatin-like 1	17325514	NM_008047	2.27227
Itga6	integrin alpha 6	17371800	NM_001277970	2.26849
Mmp7	matrix metallopeptidase 7	17514592	NM_010810	2.26371
Sorcs2	sortilin-related VPS10 domain containing receptor 2	17447404	NM_030889	2.26346
A4galt	alpha 1,4-galactosyltransferase	17319801	NM_001004150	2.26344
Sox18	SRY (sex determining region Y)-box 18	17395928	NM_009236	2.25373
Timp2	tissue inhibitor of metalloproteinase 2	17272770	NM_011594	2.24955
Plet1os	placenta expressed transcript 1, opposite strand	17526809	NR_040714	2.24901
Csn3	casein kappa	17438697	NM_007786	2.23799
		17549402		2.23687
		17549806		2.23687
Galnt7	UDP-N-acetyl-alpha-D-galactosamine: polypeptide N-acetylgalactosaminyltransferase 7	17509462	NM_001167981	2.23578
Serping1	serine (or cysteine) peptidase inhibitor, clade G, member 1	17387517	NM_009776	2.22569
Prrx1	paired related homeobox 1	17229096	NM_001025570	2.22541
Scn1b	sodium channel, voltage-gated, type I, beta	17489464	NM_011322	2.22507
Necab2	N-terminal EF-hand calcium binding protein 2	17506095	NM_054095	2.22064
Arap2	ArfGAP with RhoGAP domain, ankyrin repeat and PH domain 2	17448174	NM_178407	2.21924
Rtn1	reticulon 1	17281826	NM_001007596	2.21526
H2-T22	histocompatibility 2, T region locus 22	17344593	NM_010397	2.21294
Rasgrf2	RAS protein-specific guanine nucleotide-releasing factor 2	17294828	NM_009027	2.2095
Gm26719	predicted gene, 26719 [Source:MGI Symbol;Acc:MGI:5477213]	17465059	ENSMUST00000180395	2.20366
Rnu3a	U3A small nuclear RNA	17232731	NR_002842	2.20184
Arhgap42	Rho GTPase activating protein 42	17523921	NM_027823	2.19589
Parp9	poly (ADP-ribose) polymerase family, member 9	17325274	NM_030253	2.19406
Ascl1	achaete-scute complex homolog 1 (Drosophila)	17243839	NM_008553	2.18958
Apbb1ip	amyloid beta (A4) precursor protein-binding, family B, member 1 interacting protein	17367536	NM_019456	2.1877
Parp14	poly (ADP-ribose) polymerase family, member 14	17330099	NM_001039530	2.1863
Anxa1	annexin A1	17363407	NM_010730	2.18437
Gm15441	predicted gene 15441	17408067	NR_040409	2.18408
Cald1	caldesmon 1	17457184	NM_145575	2.1803
Tmem59l	transmembrane protein 59-like	17510062	NM_182991	2.17818
Il18	interleukin 18	17517105	NM_008360	2.1763
Cntnap5b	contactin associated protein-like 5B	17216246	NM_172851	2.17329
Crip2	cysteine rich protein 2	17279499	NM_024223	2.17323
Fcgrt	Fc receptor, IgG, alpha chain transporter	17490589	NM_010189	2.17188
4933412E12Rik	RIKEN cDNA 4933412E12 gene	17237510	NR_038025	2.17141
Ccl5	chemokine (C-C motif) ligand 5	17266946	NM_013653	2.17107
H2-T23	histocompatibility 2, T region locus 23	17344568	NM_010398	2.16696
Csprs	component of Sp100-rs	17366278	X82357	2.16443
Egr2	early growth response 2	17233993	NM_010118	2.16212
Spic	Spi-C transcription factor (Spi-1/PU.1 related)	17243943	NM_011461	2.15988
Fbn1	fibrillin 1	17390879	NM_007993	2.15971
Magi2	membrane associated guanylate kinase, WW and PDZ domain containing 2	17435008	NM_001170745	2.15874
Syne1	spectrin repeat containing, nuclear envelope 1	17238900	XM_006512458	2.15451
Syne1	spectrin repeat containing, nuclear envelope 1	17238888	XM_006512458	2.14908
Rspo3	R-spondin 3	17240012	NM_028351	2.14251
Dhx58	DEXH (Asp-Glu-X-His) box polypeptide 58	17269595	NM_030150	2.13914
Nsg1	neuron specific gene family member 1	17447615	NM_010942	2.13836
H2-Ea-ps	histocompatibility 2, class II antigen E alpha, pseudogene	17343827	NM_010381	2.13783
Cryab	crystallin, alpha B	17517132	NM_001289782	2.13326
Pld1	phospholipase D1	17396403	NM_001164056	2.12983
Cd200	CD200 antigen	17330625	NM_010818	2.12656
Gm18853	GTPase, very large interferon inducible 1 pseudogene	17494662	NR_040456	2.12585
Tle1	transducin-like enhancer of split 1, homolog of Drosophila E(spl)	17426517	NM_001285529	2.12414
Tmem255a	transmembrane protein 255A	17541158	NM_001289727	2.12286
Ptchd1	patched domain containing 1	17545618	NM_001093750	2.12193
Ngf	nerve growth factor	17401066	NM_001112698	2.12073
Adgre5	adhesion G protein-coupled receptor E5	17510948	NM_001163029	2.11275
Tppp3	tubulin polymerization-promoting protein family member 3	17512434	NM_026481	2.11252
Rgs16	regulator of G-protein signaling 16	17218321	NM_011267	2.11118
Shisa6	shisa family member 6	17264282	NM_001034874	2.10724
Ctsh	cathepsin H	17520233	NM_001312649	2.1029
		17480528		2.10256
		17548315		2.10188
Dnm3	dynamin 3	17228906	NM_001038619	2.09932
Nap1l5	nucleosome assembly protein 1-like 5	17467205	NM_021432	2.09038
Tekt2	tektin 2	17430037	NM_011902	2.09017
Dnase1l3	deoxyribonuclease 1-like 3	17303386	NM_007870	2.08957
		17549478		2.08911
		17549624		2.08911
Dcdc2a	doublecortin domain containing 2a	17286087	NM_001195617	2.08875
Tgm2	transglutaminase 2, C polypeptide	17393789	NM_009373	2.08838
Snai1	snail family zinc finger 1	17379922	NM_011427	2.08753
Syne1	spectrin repeat containing, nuclear envelope 1	17238908	XM_006512458	2.08457
Syne1	spectrin repeat containing, nuclear envelope 1	17238850	XM_006512458	2.08329
Klf10	Kruppel-like factor 10	17316690	NM_001289471	2.0803
Csf1	colony stimulating factor 1 (macrophage)	17409075	NM_001113529	2.07903
LOC101055672	nuclear body protein SP140-like	17366201	XM_006535858	2.07679
Zfp36l1	zinc finger protein 36, C3H type-like 1	17282216	NM_007564	2.07447
		17548709		2.07073
Gpihbp1	GPI-anchored HDL-binding protein 1	17312236	NM_026730	2.06755
Egr1	early growth response 1	17349514	NM_007913	2.06409
Txnip	thioredoxin interacting protein	17400599	NM_001009935	2.05989
		17549810		2.05779
Itpr1	inositol 1,4,5-trisphosphate receptor 1	17461341	NM_010585	2.05611
Asic1	acid-sensing (proton-gated) ion channel 1	17314855	NM_001289791	2.05603
Vim	vimentin	17367055	NM_011701	2.05538
Pla2g16	phospholipase A2, group XVI	17357072	NM_139269	2.05451
Pak7	p21 protein (Cdc42/Rac)-activated kinase 7	17392123	NM_172858	2.0465
Foxp2	forkhead box P2	17456084	NM_001286607	2.04647
Gbe1	glucan (1,4-alpha-), branching enzyme 1	17326567	NM_028803	2.0423
Gm26593	predicted gene, 26593 [Source:MGI Symbol;Acc:MGI:5477087]	17540584	ENSMUST00000181848	2.04107
Irgm1	immunity-related GTPase family M member 1	17262202	NM_008326	2.04077
Trpm3	transient receptor potential cation channel, subfamily M, member 3	17358165	NM_001035239	2.03633
Galk1	galactokinase 1	17272084	NM_016905	2.03344
Nrp1	neuropilin 1	17506991	NM_008737	2.03193
Syne1	spectrin repeat containing, nuclear envelope 1	17238864	XM_006512458	2.03152
Calcrl	calcitonin receptor-like	17387385	NM_018782	2.02515
Cd44	CD44 antigen	17388733	NM_001039150	2.02422
Stat2	signal transducer and activator of transcription 2	17238367	NM_019963	2.02169
Epb41l2	erythrocyte membrane protein band 4.1 like 2	17232283	NM_001199265	2.02135
D330045A20Rik	RIKEN cDNA D330045A20 gene	17538079	NM_175326	2.02036
Cyyr1	cysteine and tyrosine-rich protein 1	17331692	NM_144853	2.0196
Cpne2	copine II	17504074	NM_153507	2.01272
Lst1	leukocyte specific transcript 1	17344303	NM_010734	2.01146
Aldh1a2	aldehyde dehydrogenase family 1, subfamily A2	17519112	NM_009022	2.00954
Naip2	NLR family, apoptosis inhibitory protein 2	17295569	NM_001126182	2.00838
Dab2	disabled 2, mitogen-responsive phosphoprotein	17309935	NM_001008702	2.00673
B4galt5	UDP-Gal:betaGlcNAc beta 1,4-galactosyltransferase, polypeptide 5	17394694	NM_019835	2.00421
Ms4a4c	membrane-spanning 4-domains, subfamily A, member 4C	17357648	NM_029499	2.00323
Cd38	CD38 antigen	17437213	NM_007646	1.99917
Heyl	hairy/enhancer-of-split related with YRPW motif-like	17418177	NM_013905	1.99709
Hspb8	heat shock protein 8	17451816	NM_030704	1.99667
Tpd52l1	tumor protein D52-like 1	17240089	NM_009413	1.99659
Cp	ceruloplasmin	17396260	NM_001276248	1.99554
Oas1g	2-5 oligoadenylate synthetase 1G	17452115	NM_011852	1.99492
Aspn	asporin	17287160	NM_001172481	1.99335
3425401B19Rik	RIKEN cDNA 3425401B19 gene	17304901	NM_001195097	1.99323
Cck	cholecystokinin	17532334	NM_001284508	1.99291
Rgs5	regulator of G-protein signaling 5	17219139	NM_001313705	1.9925
Gm12250	predicted gene 12250	17249977	NM_001135115	1.99151
Lrrn3	leucine rich repeat protein 3, neuronal	17280888	NM_001271708	1.99151
Large	like-glycosyltransferase	17510586	NM_010687	1.98899
Eng	endoglin	17369925	NM_001146348	1.98826
Il13ra1	interleukin 13 receptor, alpha 1	17534051	NM_133990	1.98717
Clic5	chloride intracellular channel 5	17337852	NM_172621	1.98636
Slco2a1	solute carrier organic anion transporter family, member 2a1	17520905	NM_033314	1.98551
Serpine1	serine (or cysteine) peptidase inhibitor, clade E, member 1	17453819	NM_008871	1.98283
Kcnk16	potassium channel, subfamily K, member 16	17303732	NM_029006	1.98102
Nmnat2	nicotinamide nucleotide adenylyltransferase 2	17218277	NM_175460	1.97566
P2rx4	purinergic receptor P2X, ligand-gated ion channel 4	17442149	NM_001310718	1.97481
H2-Ab1	histocompatibility 2, class II antigen A, beta 1	17336494	NM_207105	1.97093
Spock3	sparc/osteonectin, cwcv and kazal-like domains proteoglycan 3	17501484	NM_001252620	1.96577
		17548808		1.96574
Rnf213	ring finger protein 213	17259078	XM_006534630	1.96459
Dgkb	diacylglycerol kinase, beta	17275090	NM_178681	1.96316
Tm4sf20	transmembrane 4 L six family member 20	17224935	NM_025453	1.96279
Anxa3	annexin A3	17439464	NM_013470	1.95942
Col8a1	collagen, type VIII, alpha 1	17331162	NM_007739	1.9577
Hsd11b1	hydroxysteroid 11-beta dehydrogenase 1	17231229	NM_001044751	1.95754
Gm25703	predicted gene, 25703 [Source:MGI Symbol;Acc:MGI:5455480]	17391563	ENSMUST00000083123	1.95404
Tnfaip8l3	tumor necrosis factor, alpha-induced protein 8-like 3	17527188	NM_001033535	1.95154
Mgp	matrix Gla protein	17472192	NM_008597	1.95142
Cyp1a1	cytochrome P450, family 1, subfamily a, polypeptide 1	17517770	NM_001136059	1.95064
Mmrn2	multimerin 2	17298825	NM_153127	1.94794
Trim21	tripartite motif-containing 21	17494101	NM_001082552	1.94673
Sgk1	serum/glucocorticoid regulated kinase 1	17232055	NM_001161845	1.9465
Bcl2a1d	B cell leukemia/lymphoma 2 related protein A1d	17529575	NM_007536	1.94601
Panx1	pannexin 1	17524107	NM_019482	1.94429
Ralgds	ral guanine nucleotide dissociation stimulator	17368685	NM_001145834	1.94066
Nrp2	neuropilin 2	17213548	NM_001077403	1.94034
		17229451		1.93993
Prrg3	proline rich Gla (G-carboxyglutamic acid) 3 (transmembrane)	17535390	NM_001081135	1.937
Psmb10	proteasome (prosome, macropain) subunit, beta type 10	17512554	NM_013640	1.93641
Syne1	spectrin repeat containing, nuclear envelope 1	17238762	NM_001079686	1.93478
Gnb4	guanine nucleotide binding protein (G protein), beta 4	17404601	NM_013531	1.93463
Ramp1	receptor (calcitonin) activity modifying protein 1	17215697	NM_001168392	1.93359
Flt1	FMS-like tyrosine kinase 1	17455346	NM_010228	1.93218
Ube2l6	ubiquitin-conjugating enzyme E2L 6	17372604	NM_019949	1.93215
Nid1	nidogen 1	17285244	NM_010917	1.93089
Msn	moesin	17536364	NM_010833	1.93025
Scn3a	sodium channel, voltage-gated, type III, alpha	17385924	NM_018732	1.92958
Dhrs3	dehydrogenase/reductase (SDR family) member 3	17421312	NM_001172424	1.92896
Pltp	phospholipid transfer protein	17394297	NM_011125	1.92831
Ms4a6c	membrane-spanning 4-domains, subfamily A, member 6C	17357671	NM_001166376	1.92794
Ccdc80	coiled-coil domain containing 80	17325904	NM_026439	1.92485
1700042O10Rik	RIKEN cDNA 1700042O10 gene	17247351	NR_045178	1.92204
Tns1	tensin 1	17224211	NM_001289895	1.91959
Ano1	anoctamin 1, calcium activated chloride channel	17498467	NM_001242349	1.91812
Ms4a6d	membrane-spanning 4-domains, subfamily A, member 6D	17362973	NM_026835	1.91793
Pla1a	phospholipase A1 member A	17330359	NM_134102	1.91571
Gm5150	predicted gene 5150	17404230	NM_001081687	1.91567
Dbn1	drebrin 1	17292871	NM_001177371	1.91554
Lxn	latexin	17405737	NM_016753	1.91512
Ctsf	cathepsin F	17356288	NM_019861	1.91489
Anxa2	annexin A2	17518962	NM_007585	1.91438
Axl	AXL receptor tyrosine kinase	17488032	NM_001190974	1.91377
Rbp4	retinol binding protein 4, plasma	17364341	NM_001159487	1.91079
Pdk2	pyruvate dehydrogenase kinase, isoenzyme 2	17268120	NM_133667	1.90958
Fam105a	family with sequence similarity 105, member A	17316197	NM_001242423	1.90958
Pamr1	peptidase domain containing associated with muscle regeneration 1	17373680	NM_173749	1.90792
Chd5	chromodomain helicase DNA binding protein 5	17422170	NM_001081376	1.90615
9330136K24Rik	RIKEN cDNA 9330136K24 gene	17341361	NR_131123	1.9061
Pak1	p21 protein (Cdc42/Rac)-activated kinase 1	17480420	NM_011035	1.90607
Pdlim7	PDZ and LIM domain 7	17292891	NM_001114087	1.90539
Kctd12	potassium channel tetramerisation domain containing 12	17309154	NM_177715	1.90403
Psmb8	proteasome (prosome, macropain) subunit, beta type 8 (large multifunctional peptidase 7)	17336446	NM_010724	1.90276
Thrb	thyroid hormone receptor beta	17297359	NM_001113417	1.90172
Des	desmin	17214476	NM_010043	1.90027
Arhgdib	Rho, GDP dissociation inhibitor (GDI) beta	17472210	NM_001301301	1.89704
Tcf21	transcription factor 21	17239714	NM_011545	1.89614
Lrrc8b	leucine rich repeat containing 8 family, member B	17439901	NM_001033550	1.89568
Rbms3	RNA binding motif, single stranded interacting protein	17531999	NM_001172121	1.895
Ifih1	interferon induced with helicase C domain 1	17385797	NM_001164477	1.894
Nespas	neuroendocrine secretory protein antisense	17395133	NR_002846	1.89302
Apoe	apolipoprotein E	17487381	NM_001305819	1.88996
Emcn	endomucin	17402981	NM_001163522	1.88972
Phlda1	pleckstrin homology-like domain, family A, member 1	17237280	NM_009344	1.88935
Plvap	plasmalemma vesicle associated protein	17510338	NM_032398	1.88845
Rsad2	radical S-adenosyl methionine domain containing 2	17280327	NM_021384	1.88737
Anpep	alanyl (membrane) aminopeptidase	17492431	NM_008486	1.88703
Rab32	RAB32, member RAS oncogene family	17239227	NM_026405	1.88562
Itpripl2	inositol 1,4,5-triphosphate receptor interacting protein-like 2	17495549	NM_001033380	1.88475
Usp18	ubiquitin specific peptidase 18	17462437	NM_011909	1.88472
C1ql3	C1q-like 3	17381774	NM_153155	1.88449
Bcl2l11	BCL2-like 11 (apoptosis facilitator)	17375961	NM_001284410	1.88343
Rnf122	ring finger protein 122	17500391	NM_175136	1.88308
Irf9	interferon regulatory factor 9	17300591	NM_001159417	1.88114
Plxnb1	plexin B1	17522167	NM_172775	1.87627
Sorbs3	sorbin and SH3 domain containing 3	17308257	NM_001271407	1.87458
Jag1	jagged 1	17392151	NM_013822	1.87457
Cntn3	contactin 3	17469506	NM_008779	1.86958
Lgmn	legumain	17283445	NM_011175	1.86654
Thbd	thrombomodulin	17392568	NM_009378	1.86619
Sult4a1	sulfotransferase family 4A, member 1	17319957	NM_013873	1.86458
Arxes1	adipocyte-related X-chromosome expressed sequence 1	17537865	NM_029541	1.8618
Trac	T cell receptor alpha constant	17300247	OTTMUST00000134701	1.86171
Cers4	ceramide synthase 4	17498847	NM_026058	1.85864
Alox5ap	arachidonate 5-lipoxygenase activating protein	17444961	NM_001308462	1.85558
		17548908		1.85554
Icam1	intercellular adhesion molecule 1	17515074	NM_010493	1.85374
Tmlhe	trimethyllysine hydroxylase, epsilon	17546222	NM_138758	1.8523
Gucy1b3	guanylate cyclase 1, soluble, beta 3	17406205	NM_001161796	1.84562
B4galt1	UDP-Gal:betaGlcNAc beta 1,4- galactosyltransferase, polypeptide 1	17424077	NM_022305	1.84541
Cadps2	Ca2+-dependent activator protein for secretion 2	17465115	NM_001252105	1.84527
Tlr2	toll-like receptor 2	17406279	NM_011905	1.84225
Spred1	sprouty protein with EVH-1 domain 1, related sequence	17374455	NM_001277256	1.83933
Ddr2	discoidin domain receptor family, member 2	17229481	NM_022563	1.83593
Pon2	paraoxonase 2	17464638	NM_183308	1.83568
Pgm2l1	phosphoglucomutase 2-like 1	17480652	NM_027629	1.83458
		17548166		1.83385
Gm25857	predicted gene, 25857 [Source:MGI Symbol;Acc:MGI:5455634]	17389936	ENSMUST00000082788	1.83378
Cks2	CDC28 protein kinase regulatory subunit 2	17287330	NM_025415	1.83023
Myo15b	myosin XVB	17258374	XR_389155	1.82727
Prcp	prolylcarboxypeptidase (angiotensinase C)	17480216	NM_028243	1.82137
Hsbp1l1	heat shock factor binding protein 1-like 1	17355634	NM_001136181	1.82071
Gimap6	GTPase, IMAP family member 6	17466606	NM_153175	1.81923
Gja4	gap junction protein, alpha 4	17430211	NM_008120	1.81806
Syne1	spectrin repeat containing, nuclear envelope 1	17238828	XM_006512458	1.8171
Cpt1a	carnitine palmitoyltransferase 1a, liver	17355915	NM_013495	1.81477
Ly6e	lymphocyte antigen 6 complex, locus E	17312209	NM_001164036	1.81456
Bcl3	B cell leukemia/lymphoma 3	17487457	NM_033601	1.8136
Tlr5	toll-like receptor 5	17220432	NM_016928	1.81265
Cdhr2	cadherin-related family member 2	17287486	NM_001033364	1.81032
Gfpt2	glutamine fructose-6-phosphate transaminase 2	17249036	NM_013529	1.80991
Fxyd5	FXYD domain-containing ion transport regulator 5	17489399	NM_001111073	1.80957
Grem2	gremlin 2 homolog, cysteine knot superfamily (Xenopus laevis)	17230127	NM_011825	1.80945
Slfn5	schlafen 5	17254153	NM_183201	1.80945
Ms4a7	membrane-spanning 4-domains, subfamily A, member 7	17362953	NM_001025610	1.80942
C1qb	complement component 1, q subcomponent, beta polypeptide	17431607	NM_009777	1.80755
Rpl5	ribosomal protein L5	17440130	ENSMUST00000140659	1.80664
Gpr75	G protein-coupled receptor 75	17248191	NM_175490	1.80483
Fam43a	family with sequence similarity 43, member A	17324637	NM_177632	1.80418
Pik3ap1	phosphoinositide-3-kinase adaptor protein 1	17364642	NM_031376	1.80415
		17294682		1.80167
Tmem86a	transmembrane protein 86A	17478263	NM_026436	1.80013
		17249829		1.79977
Esam	endothelial cell-specific adhesion molecule	17516074	NM_027102	1.79849
Rsph4a	radial spoke head 4 homolog A (Chlamydomonas)	17232499	NM_001162957	1.79749
Cd93	CD93 antigen	17392572	NM_010740	1.79644
Gucy1a2	guanylate cyclase 1, soluble, alpha 2	17514399	NM_001033322	1.79607
Wfdc18	WAP four-disulfide core domain 18	17254295	NM_007969	1.79569
Tcp11l2	t-complex 11 (mouse) like 2	17236003	NM_146008	1.79505
Trex1	three prime repair exonuclease 1	17531260	NM_001012236	1.79455
Gm26809	predicted gene, 26809 [Source:MGI Symbol;Acc:MGI:5477303]	17456281	ENSMUST00000180863	1.7933
Myct1	myc target 1	17231477	NM_026793	1.79265
		17234896		1.79116
Pcolce	procollagen C-endopeptidase enhancer protein	17454082	NM_008788	1.79106
Cyp4v3	cytochrome P450, family 4, subfamily v, polypeptide 3	17509069	NM_133969	1.79098
LOC102636183	uncharacterized LOC102636183	17495201	XR_378425	1.79075
Gm26669	predicted gene, 26669 [Source:MGI Symbol;Acc:MGI:5477163]	17276814	ENSMUST00000181323	1.78928
Tgfbi	transforming growth factor, beta induced	17287827	NM_009369	1.78876
Capsl	calcyphosine-like	17310250	NM_029341	1.7874
Tek	endothelial-specific receptor tyrosine kinase	17415469	NM_001290549	1.78732
3632451O06Rik	RIKEN cDNA 3632451O06 gene	17305910	NM_026142	1.78724
Cit	citron	17441275	NM_007708	1.78614
Tpm1	tropomyosin 1, alpha	17528430	NM_001164248	1.7853
Sema3e	sema domain, immunoglobulin domain (Ig), short basic domain, secreted, (semaphorin) 3E	17434813	NM_011348	1.78465
		17389048		1.78437
Sncb	synuclein, beta	17292759	NM_033610	1.78301
Mapkapk3	mitogen-activated protein kinase-activated protein kinase 3	17530863	NM_001316691	1.78286
Gm16984	predicted gene, 16984	17286540	XR_873226	1.78271
Gda	guanine deaminase	17363470	NM_010266	1.78148
Kdr	kinase insert domain protein receptor	17448924	NM_010612	1.78093
Limch1	LIM and calponin homology domains 1	17437887	NM_001001980	1.77852
Rbms1	RNA binding motif, single stranded interacting protein 1	17385684	NM_001141931	1.77831
Slc1a5	solute carrier family 1 (neutral amino acid transporter), member 5	17474143	NM_009201	1.77831
Il1a	interleukin 1 alpha	17391554	NM_010554	1.77778
Sema4a	sema domain, immunoglobulin domain (Ig), transmembrane domain (TM) and short cytoplasmic domain, (semaphorin) 4A	17406760	NM_001163489	1.77664
Oasl1	2-5 oligoadenylate synthetase-like 1	17441051	NM_145209	1.77645
Apol9b	apolipoprotein L 9b	17312686	NM_001168660	1.77589
Sparc	secreted acidic cysteine rich glycoprotein	17262990	NM_001290817	1.7756
Syne1	spectrin repeat containing, nuclear envelope 1	17238932	XM_006512458	1.77559
Slc4a4	solute carrier family 4 (anion exchanger), member 4	17438832	NM_001136260	1.77494
Tspan8	tetraspanin 8	17237412	NM_001168679	1.7739
Cd74	CD74 antigen (invariant polypeptide of major histocompatibility complex, class II antigen-associated)	17350982	NM_001042605	1.7736
Hs6st1	heparan sulfate 6-O-sulfotransferase 1	17211790	NM_015818	1.77039
Scnn1b	sodium channel, nonvoltage-gated 1 beta	17482699	NM_001272023	1.77002
Gm26540	predicted gene, 26540 [Source:MGI Symbol;Acc:MGI:5477034]	17464487	ENSMUST00000181858	1.76951
Galnt13	UDP-N-acetyl-alpha-D-galactosamine:polypeptide N-acetylgalactosaminyltransferase 13	17370855	NM_173030	1.76794
Flna	filamin, alpha	17542588	NM_001290421	1.76693
Npr1	natriuretic peptide receptor 1	17407306	NM_008727	1.76538
Zdhhc14	zinc finger, DHHC domain containing 14	17332766	NM_146073	1.76504
Nckap1l	NCK associated protein 1 like	17315570	NM_153505	1.7619
Gprasp2	G protein-coupled receptor associated sorting protein 2	17537839	NM_001163015	1.75961
Myo1b	myosin IB	17222837	NM_001161817	1.75826
Rasd1	RAS, dexamethasone-induced 1	17263511	NM_009026	1.7575
Slamf9	SLAM family member 9	17219546	NM_029612	1.75721
Myd88	myeloid differentiation primary response gene 88	17532137	NM_010851	1.75586
Prdx4	peroxiredoxin 4	17545605	NM_001313711	1.75559
Il17re	interleukin 17 receptor E	17461684	NM_001034029	1.75557
Rasgrp3	RAS, guanyl releasing protein 3	17339772	NM_001166493	1.75464
Dtx3l	deltex 3-like (Drosophila)	17330119	NM_001013371	1.75462
Plpp3	phospholipid phosphatase 3	17416234	NM_080555	1.75445
Gm5124	nucleolar and coiled-body phosphoprotein 1 pseudogene	17533743	NR_045668	1.7544
Tmem140	transmembrane protein 140	17457232	NM_197986	1.7538
Ctss	cathepsin S	17400375	NM_001267695	1.75344
Lsp1	lymphocyte specific 1	17485226	NM_001136071	1.75288
Ifi30	interferon gamma inducible protein 30	17510136	NM_023065	1.75235
Sepp1	selenoprotein P, plasma, 1	17309785	NM_001042613	1.75186
Cd81	CD81 antigen	17485297	NM_133655	1.751
Parp12	poly (ADP-ribose) polymerase family, member 12	17466060	NM_172893	1.7502
P2ry1	purinergic receptor P2Y, G-protein coupled 1	17397957	NM_001282016	1.75011
Ceacam10	carcinoembryonic antigen-related cell adhesion molecule 10	17475081	NM_007675	1.74795
Mir721	microRNA 721	17453771	NR_030500	1.74784
Tox	thymocyte selection-associated high mobility group box	17423107	NM_145711	1.74689
Ppic	peptidylprolyl isomerase C	17354378	NM_008908	1.74656
		17398176		1.74547
Tbx3	T-box 3	17441595	NM_011535	1.74473
Ggh	gamma-glutamyl hydrolase	17412102	NM_010281	1.74372
Pde2a	phosphodiesterase 2A, cGMP-stimulated	17480880	NM_001008548	1.74352
Gng11	guanine nucleotide binding protein (G protein), gamma 11	17455793	NM_025331	1.74347
Tiparp	TCDD-inducible poly(ADP-ribose) polymerase	17398082	NM_178892	1.74141
Nfkbiz	nuclear factor of kappa light polypeptide gene enhancer in B cells inhibitor, zeta	17330967	NM_001159394	1.7414
Acp5	acid phosphatase 5, tartrate resistant	17524930	NM_001102404	1.74115
		17549418		1.73872
		17549800		1.73872
Lhfpl5	lipoma HMGIC fusion partner-like 5	17335357	NM_026571	1.73709
Tusc5	tumor suppressor candidate 5	17253175	NM_177709	1.73339
Trim34a	tripartite motif-containing 34A	17481307	ENSMUST00000106854	1.73251
Uba7	ubiquitin-like modifier activating enzyme 7	17521541	NM_023738	1.73066
Ankrd50	ankyrin repeat domain 50	17404947	NM_001167883	1.72957
Prelp	proline arginine-rich end leucine-rich repeat	17227077	NM_054077	1.72897
Fxyd6	FXYD domain-containing ion transport regulator 6	17516777	NM_022004	1.72884
Peak1os	pseudopodium-enriched atypical kinase 1, opposite strand	17517573	XR_379475	1.72788
Ndrg2	N-myc downstream regulated gene 2	17306147	NM_001145959	1.72695
Foxs1	forkhead box S1	17393004	NM_010226	1.72653
Lyn	Yamaguchi sarcoma viral (v-yes-1) oncogene homolog	17411527	NM_001111096	1.72325
Tesc	tescalcin	17441504	NM_021344	1.7223
Tm4sf1	transmembrane 4 superfamily member 1	17405355	NM_008536	1.72097
Cd55	CD55 molecule, decay accelerating factor for complement	17226622	NM_010016	1.72019
Gm4070	predicted gene 4070	17494643	NM_001243039	1.7199
Tspan15	tetraspanin 15	17241308	NM_197996	1.71897
Lrp3	low density lipoprotein receptor-related protein 3	17489713	NM_001024707	1.71819
Abhd3	abhydrolase domain containing 3	17352680	NM_134130	1.71744
Rspo4	R-spondin 4	17377630	NM_001040689	1.71672
Gm17096	predicted gene 17096 [Source:MGI Symbol;Acc:MGI:4937923]	17379838	ENSMUST00000172037	1.71407
Pmepa1	prostate transmembrane protein, androgen induced 1	17395091	NM_022995	1.71325
Cd274	CD274 antigen	17358544	NM_021893	1.70981
A330050F15Rik	RIKEN cDNA A330050F15 gene	17339353	NM_001145192	1.70855
Arsk	arylsulfatase K	17294489	NM_029847	1.70753
Ifit3	interferon-induced protein with tetratricopeptide repeats 3	17358821	NM_010501	1.70704
Cda	cytidine deaminase	17431761	NM_028176	1.70701
Hs6st3	heparan sulfate 6-O-sulfotransferase 3	17302747	NM_015820	1.70622
Rpph1	ribonuclease P RNA component H1	17305986	NR_002142	1.70348
Smpd3	sphingomyelin phosphodiesterase 3, neutral	17512666	NM_021491	1.70301
Ptgfrn	prostaglandin F2 receptor negative regulator	17408483	NM_011197	1.70175
Cldn3	claudin 3	17443148	NM_009902	1.70153
Epha7	Eph receptor A7	17412296	NM_001122889	1.70131
Tnr	tenascin R	17218568	NM_022312	1.69969
Mgst3	microsomal glutathione S-transferase 3	17229403	NM_025569	1.6995
Arsj	arylsulfatase J	17402433	NM_173451	1.69946
Cyth4	cytohesin 4	17312759	NM_028195	1.69881
Ifitm2	interferon induced transmembrane protein 2	17497713	NM_030694	1.69818
Map4k4	mitogen-activated protein kinase kinase kinase kinase 4	17212138	NM_001252200	1.69756
Tmem179	transmembrane protein 179	17284194	NM_178915	1.69611
Gm38510	predicted gene, 38510	17225080	XM_011238725	1.69579
F11r	F11 receptor	17219362	NM_172647	1.69423
Slc40a1	solute carrier family 40 (iron-regulated transporter), member 1	17222777	NM_016917	1.69382
5033417F24Rik	RIKEN cDNA 5033417F24 gene	17225624	XR_387281	1.69343
Pcdhb10	protocadherin beta 10	17349898	NM_053135	1.69339
Pianp	PILR alpha associated neural protein	17462987	NM_001145926	1.69194
Plxdc2	plexin domain containing 2	17367216	NM_026162	1.69178
		17549304		1.6909
Cdc42ep3	CDC42 effector protein (Rho GTPase binding) 3	17347435	NM_026514	1.68931
Smpdl3a	sphingomyelin phosphodiesterase, acid-like 3A	17233394	NM_020561	1.68892
Prex2	phosphatidylinositol-3,4,5-trisphosphate-dependent Rac exchange factor 2	17211131	NM_001033636	1.68841
Ntn4	netrin 4	17236604	NM_021320	1.68571
Thbs1	thrombospondin 1	17374488	NM_001313914	1.68484
		17486956		1.68369
Map2k4	mitogen-activated protein kinase kinase 4	17264189	NM_001316367	1.68298
Dopey2	dopey family member 2	17327270	NM_026700	1.68253
Ucp2	uncoupling protein 2 (mitochondrial, proton carrier)	17480740	NM_011671	1.68245
Junb	jun B proto-oncogene	17511259	NM_008416	1.68213
Slc35b3	solute carrier family 35, member B3	17291972	NM_001170430	1.68036
Tacc2	transforming, acidic coiled-coil containing protein 2	17483842	NM_001004468	1.67946
Cav2	caveolin 2	17456152	NM_001277756	1.67899
Cst6	cystatin E/M	17361546	NM_028623	1.67889
Actr6	ARP6 actin-related protein 6	17244126	NM_025914	1.67805
Pecam1	platelet/endothelial cell adhesion molecule 1	17270937	NM_001032378	1.67673
Zfp608	zinc finger protein 608	17354411	NM_175751	1.67664
Kalrn	kalirin, RhoGEF kinase	17329946	NM_001164268	1.67521
Sh3bgr	SH3-binding domain glutamic acid-rich protein	17327502	NM_015825	1.67428
Mov10	Moloney leukemia virus 10	17408765	NM_001163440	1.67415
Erg	avian erythroblastosis virus E-26 (v-ets) oncogene related	17332358	NM_001302152	1.67396
Cdh2	cadherin 2	17352884	NM_007664	1.67261
Map3k15	mitogen-activated protein kinase kinase kinase 15	17539241	NM_001163085	1.67157
Fam210b	family with sequence similarity 210, member B	17380102	NM_025912	1.67105
Ddah2	dimethylarginine dimethylaminohydrolase 2	17336906	NM_001190449	1.66829
		17548270		1.66722
Mob3b	MOB kinase activator 3B	17423915	NM_178061	1.66619
Olfm3	olfactomedin 3	17401970	NM_001286750	1.66536
Pcolce2	procollagen C-endopeptidase enhancer 2	17520425	NM_029620	1.66534
Parvb	parvin, beta	17313705	NM_133167	1.66493
Tshz3	teashirt zinc finger family member 3	17476866	NM_172298	1.66465
Lmcd1	LIM and cysteine-rich domains 1	17461477	NM_144799	1.6644
Sh3bp4	SH3-domain binding protein 4	17215565	NM_133816	1.66354
		17512413		1.66352
Nrep	neuronal regeneration related protein	17353370	NM_001109988	1.66121
Gm12666	predicted gene 12666	17427197	XM_006503509	1.66072
Olfml3	olfactomedin-like 3	17408648	NM_133859	1.66003
Srgn	serglycin	17241409	NM_011157	1.65926
Ets1	E26 avian leukemia oncogene 1, 5 domain	17515819	NM_001038642	1.65916
Gm13420	predicted gene 13420	17383501	XM_006498497	1.65914
Gvin1	GTPase, very large interferon inducible 1	17494656	NM_001039160	1.65787
Scarb1	scavenger receptor class B, member 1	17452957	NM_001205082	1.65687
Mef2c	myocyte enhancer factor 2C	17288917	NM_001170537	1.65646
Xdh	xanthine dehydrogenase	17347163	NM_011723	1.65508
Eci2	enoyl-Coenzyme A delta isomerase 2	17291833	NM_001110331	1.65488
Gm16277	predicted gene 16277	17360728	XR_877964	1.6548
St8sia3	ST8 alpha-N-acetyl-neuraminide alpha-2,8-sialyltransferase 3	17351262	NM_009182	1.65364
Crmp1	collapsin response mediator protein 1	17436999	NM_001136058	1.65301
Pls3	plastin 3 (T-isoform)	17542853	NM_001166453	1.65269
Cacnb3	calcium channel, voltage-dependent, beta 3 subunit	17314636	NM_001044741	1.65248
Rb1	retinoblastoma 1	17308600	ENSMUST00000170967	1.64931
1810011O10Rik	RIKEN cDNA 1810011O10 gene	17508170	NM_026931	1.64776
		17549580		1.64726
		17549734		1.64726
Ednrb	endothelin receptor type B	17309268	NM_001136061	1.64722
Rnf145	ring finger protein 145	17248666	NM_001166553	1.64699
Cd151	CD151 antigen	17484940	NM_001111049	1.64615
Dusp26	dual specificity phosphatase 26 (putative)	17500380	NM_025869	1.64224
Mrln	myoregulin	17234131	NM_001304739	1.64207
Cd300lg	CD300 antigen like family member G	17256870	NM_001160711	1.6402
Piezo1	piezo-type mechanosensitive ion channel component 1	17513713	NM_001037298	1.64012
Mrap2	melanocortin 2 receptor accessory protein 2	17520063	NM_001101482	1.63947
Nfatc1	nuclear factor of activated T cells, cytoplasmic, calcineurin dependent 1	17355670	NM_001164109	1.63937
Syne1	spectrin repeat containing, nuclear envelope 1	17238894	XM_006512458	1.63816
Mpp1	membrane protein, palmitoylated	17542751	NM_008621	1.63805
Akap2	A kinase (PRKA) anchor protein 2	17414364	NM_001035532	1.63782
Lgals3bp	lectin, galactoside-binding, soluble, 3 binding protein	17272785	NM_011150	1.63679
Ube2h	ubiquitin-conjugating enzyme E2H	17465484	NM_001169576	1.63451
Rfx6	regulatory factor X, 6	17233237	NM_001159389	1.63409
Tspo	translocator protein	17313654	NM_009775	1.63392
Pik3r3	phosphatidylinositol 3 kinase, regulatory subunit, polypeptide 3 (p55)	17417407	NM_181585	1.63309
Gsta3	glutathione S-transferase, alpha 3	17211405	NM_001077353	1.63132
Golm1	golgi membrane protein 1	17293237	NM_001035122	1.63125
LOC677525	sp110 nuclear body protein-like	17366258	XM_011249822	1.63115
Gm34039	predicted gene, 34039	17415231	XR_881404	1.63113
Tmem243	transmembrane protein 243, mitochondrial	17434614	NM_001081029	1.63054
Efcab10	EF-hand calcium binding domain 10	17274942	NM_029152	1.63054
Mkrn2os	makorin, ring finger protein 2, opposite strand	17469887	NM_001101431	1.62997
Traf4	TNF receptor associated factor 4	17266335	NM_009423	1.62744
Fam183b	family with sequence similarity 183, member B	17263193	NM_001162878	1.62621
F830016B08Rik	RIKEN cDNA F830016B08 gene	17350921	NM_001101475	1.62531
Tspan4	tetraspanin 4	17484952	NM_001252588	1.6234
Pygb	brain glycogen phosphorylase	17377498	NM_153781	1.62309
Rasgef1b	RasGEF domain family, member 1B	17449989	NM_145839	1.62301
Wnk3	WNK lysine deficient protein kinase 3	17538658	NM_001271678	1.62247
Rell1	RELT-like 1	17448214	NM_145923	1.62215
Mmp2	matrix metallopeptidase 2	17503825	NM_008610	1.62204
Gm26778	predicted gene, 26778 [Source:MGI Symbol;Acc:MGI:5477272]	17302472	ENSMUST00000181443	1.62048
		17549842		1.6192
Dusp6	dual specificity phosphatase 6	17236882	NM_026268	1.61891
		17512654		1.6179
Bcam	basal cell adhesion molecule	17487422	NM_020486	1.61785
F2r	coagulation factor II (thrombin) receptor	17295130	NM_010169	1.61635
2310009B15Rik	RIKEN cDNA 2310009B15 gene	17227606	NM_001081226	1.6149
Tap1	transporter 1, ATP-binding cassette, sub-family B (MDR/TAP)	17336432	NM_001161730	1.61482
Gprin3	GPRIN family member 3	17467232	NM_183183	1.61405
Nap1l2	nucleosome assembly protein 1-like 2	17543781	NM_008671	1.61336
Marveld2	MARVEL (membrane-associating) domain containing 2	17295685	NM_001038602	1.6129
Mpeg1	macrophage expressed gene 1	17357810	NM_010821	1.6129
Wipf1	WAS/WASL interacting protein family, member 1	17386540	NM_001289722	1.61215
Lpar6	lysophosphatidic acid receptor 6	17301886	NM_175116	1.61155
Jun	jun proto-oncogene	17427312	NM_010591	1.6112
Lamc1	laminin, gamma 1	17228164	NM_010683	1.61095
Gatsl2	GATS protein-like 2	17443069	NM_030719	1.6107
Skil	SKI-like	17396638	NM_001039090	1.61002
Pde7b	phosphodiesterase 7B	17239638	NM_013875	1.60948
Susd4	sushi domain containing 4	17220417	NM_144796	1.60893
Cep70	centrosomal protein 70	17520687	NM_023873	1.6086
Ptprd	protein tyrosine phosphatase, receptor type, D	17426638	NM_011211	1.60778
Limk2	LIM motif-containing protein kinase 2	17259763	NM_001034030	1.60756
Acer2	alkaline ceramidase 2	17415219	NM_001290541	1.60653
Stat1	signal transducer and activator of transcription 1	17212750	NM_001205313	1.60596
Tstd1	thiosulfate sulfurtransferase (rhodanese)-like domain containing 1	17219356	NM_001164525	1.60528
Clcn5	chloride channel 5	17539797	NM_001243762	1.60516
Tram2	translocating chain-associating membrane protein 2	17221662	NM_177409	1.60383
Ust	uronyl-2-sulfotransferase	17239102	NM_177387	1.60366
Gcnt2	glucosaminyl (N-acetyl) transferase 2, I-branching enzyme	17286707	NM_008105	1.60353
Anks1b	ankyrin repeat and sterile alpha motif domain containing 1B	17236439	NM_001128086	1.60342
Muc13	mucin 13, epithelial transmembrane	17325093	NM_010739	1.6033
Chst15	carbohydrate (N-acetylgalactosamine 4-sulfate 6-O) sulfotransferase 15	17497076	NM_029935	1.60242
Dram1	DNA-damage regulated autophagy modulator 1	17243868	NM_027878	1.60173
Lrp1	low density lipoprotein receptor-related protein 1	17245923	NM_008512	1.60127
Gfod1	glucose-fructose oxidoreductase domain containing 1	17292117	NM_001033399	1.60083
Ctla2b	cytotoxic T lymphocyte-associated protein 2 beta	17293348	NM_001145801	1.59772
2010300C02Rik	RIKEN cDNA 2010300C02 gene	17222356	NM_028096	1.59731
Frmd4b	FERM domain containing 4B	17469365	NM_145148	1.59678
Scgn	secretagogin, EF-hand calcium binding protein	17291260	NM_145399	1.59457
Mill2	MHC I like leukocyte 2	17474363	NM_153760	1.59388
Slc18b1	solute carrier family 18, subfamily B, member 1	17232135	NM_183116	1.59382
H2-K1	histocompatibility 2, K1, K region	17343710	NM_001001892	1.59316
Ap1s2	adaptor-related protein complex 1, sigma 2 subunit	17539467	NM_001290378	1.59305
Eml1	echinoderm microtubule associated protein like 1	17278561	NM_001043335	1.59294
Galnt3	UDP-N-acetyl-alpha-D-galactosamine:polypeptide N-acetylgalactosaminyltransferase 3	17385967	NM_015736	1.59158
Mgst1	microsomal glutathione S-transferase 1	17463909	NM_019946	1.59039
Bcl2a1b	B cell leukemia/lymphoma 2 related protein A1b	17520171	NM_007534	1.59035
Fam155a	family with sequence similarity 155, member A	17507347	NM_173446	1.59033
Ocln	occludin	17295670	NM_008756	1.58932
Trim25	tripartite motif-containing 25	17255026	NM_009546	1.58861
Uaca	uveal autoantigen with coiled-coil domains and ankyrin repeats	17518109	NM_028283	1.58846
H2-Eb1	histocompatibility 2, class II antigen E beta	17336502	NM_010382	1.58824
		17544689		1.58751
Ncs1	neuronal calcium sensor 1	17369368	NM_019681	1.5872
Atox1	ATX1 (antioxidant protein 1) homolog 1 (yeast)	17263004	NM_009720	1.58693
Swap70	SWA-70 protein	17481755	NM_009302	1.58692
Nfkbia	nuclear factor of kappa light polypeptide gene enhancer in B cells inhibitor, alpha	17281219	NM_010907	1.58277
Fbxo33	F-box protein 33	17281388	NM_001033156	1.58214
Cyp4b1	cytochrome P450, family 4, subfamily b, polypeptide 1	17428477	NM_007823	1.58129
Adap2	ArfGAP with dual PH domains 2	17253885	NM_172133	1.58095
Oas1b	2-5 oligoadenylate synthetase 1B	17441759	NR_003507	1.58071
D230025D16Rik	RIKEN cDNA D230025D16 gene	17504661	NM_145604	1.58025
Ccdc85a	coiled-coil domain containing 85A	17261233	NM_001166661	1.57958
Pphln1	periphilin 1	17314439	NM_001083114	1.57631
Arhgap29	Rho GTPase activating protein 29	17402193	NM_172525	1.57561
2700038G22Rik	RIKEN cDNA 2700038G22 gene	17435245	NR_045040	1.57439
Bcar3	breast cancer anti-estrogen resistance 3	17402305	NM_013867	1.57346
Cited1	Cbp/p300-interacting transactivator with Glu/Asp-rich carboxy-terminal domain 1	17543664	NM_001276466	1.57333
Me2	malic enzyme 2, NAD(+)-dependent, mitochondrial	17355391	NM_145494	1.57259
Igfbp7	insulin-like growth factor binding protein 7	17449084	NM_001159518	1.57215
Sytl3	synaptotagmin-like 3	17332932	NM_031395	1.57116
Rgs17	regulator of G-protein signaling 17	17238996	NM_001161822	1.57003
Gm2a	GM2 ganglioside activator protein	17249801	NM_010299	1.56968
Gm22422	predicted gene, 22422 [Source:MGI Symbol;Acc:MGI:5452199]	17331042	ENSMUST00000083060	1.56953
Ehhadh	enoyl-Coenzyme A, hydratase/3-hydroxyacyl Coenzyme A dehydrogenase	17329220	NM_023737	1.56918
Misp	mitotic spindle positioning	17234972	NM_030218	1.56877
Samhd1	SAM domain and HD domain, 1	17393658	NM_001139520	1.56757
Prdm5	PR domain containing 5	17459213	NM_027547	1.56737
Akr1b8	aldo-keto reductase family 1, member B8	17457128	NM_008012	1.56716
Gm19461	predicted gene, 19461	17226969	NR_037984	1.56701
Dnase2a	deoxyribonuclease II alpha	17503260	NM_010062	1.56632
Il10ra	interleukin 10 receptor, alpha	17526492	NM_008348	1.5654
Rras	Harvey rat sarcoma oncogene, subgroup R	17477670	NM_009101	1.56509
		17549188		1.56498
Jam3	junction adhesion molecule 3	17525186	NM_023277	1.56479
Tlr3	toll-like receptor 3	17509101	NM_126166	1.56422
Il1rn	interleukin 1 receptor antagonist	17367686	NM_001039701	1.56361
Tmem9	transmembrane protein 9	17217666	NM_001160145	1.56272
St3gal4	ST3 beta-galactoside alpha-2,3-sialyltransferase 4	17525329	NM_009178	1.56179
Fam122b	family with sequence similarity 122, member B	17541745	NM_001166365	1.56123
9430020K01Rik	RIKEN cDNA 9430020K01 gene	17348138	NM_001081963	1.56107
Map3k19	mitogen-activated protein kinase kinase kinase 19	17226489	NM_011737	1.56067
Gabrb3	gamma-aminobutyric acid (GABA) A receptor, subunit beta 3	17478730	NM_001038701	1.5597
Atp2b4	ATPase, Ca++ transporting, plasma membrane 4	17227037	NM_001167949	1.55928
Ccr7	chemokine (C-C motif) receptor 7	17268972	NM_001301713	1.55922
Bag3	BCL2-associated athanogene 3	17483733	NM_013863	1.55913
1700017B05Rik	RIKEN cDNA 1700017B05 gene	17527505	NM_028820	1.55829
Thbs3	thrombospondin 3	17399347	NM_013691	1.55827
Itm2c	integral membrane protein 2C	17214998	NM_022417	1.55805
		17422688		1.55769
Fam212a	family with sequence similarity 212, member A	17531075	NM_026597	1.55749
Arhgef3	Rho guanine nucleotide exchange factor (GEF) 3	17298041	NM_001289686	1.55628
Pvrl2	poliovirus receptor-related 2	17487408	NM_001159724	1.55555
Slc36a1	solute carrier family 36 (proton/amino acid symporter), member 1	17249811	NM_153139	1.55555
Arhgef28	Rho guanine nucleotide exchange factor (GEF) 28	17295308	NM_012026	1.55448
Adgrl4	adhesion G protein-coupled receptor L4	17403605	NM_133222	1.55439
Gm5424	argininosuccinate synthase pseudogene	17233769	NR_002687	1.55266
Gm14964	predicted gene 14964 [Source:MGI Symbol;Acc:MGI:3641621]	17362028	ENSMUST00000137184	1.5522
Pnmal2	PNMA-like 2	17474224	NM_001099636	1.55203
Foxp4	forkhead box P4	17345740	NM_001110824	1.55018
Procr	protein C receptor, endothelial	17378440	NM_011171	1.55
Pink1	PTEN induced putative kinase 1	17431749	NM_026880	1.54957
Trim30c	tripartite motif-containing 30C	17494386	XR_862827	1.54956
Lpcat4	lysophosphatidylcholine acyltransferase 4	17374218	NM_207206	1.54953
Hist1h1c	histone cluster 1, H1c	17285859	NM_015786	1.54911
Shisa5	shisa family member 5	17522133	NM_001284332	1.54891
Edn1	endothelin 1	17286830	NM_010104	1.5475
Arid3a	AT rich interactive domain 3A (BRIGHT-like)	17235037	NM_001288625	1.54624
Cd99l2	CD99 antigen-like 2	17542180	NM_001199349	1.5457
Clu	clusterin	17301452	NM_013492	1.54498
Cetn4	centrin 4	17404896	NM_145825	1.54489
Dock8	dedicator of cytokinesis 8	17358274	NM_028785	1.54435
Dennd2a	DENN/MADD domain containing 2A	17466142	NM_172477	1.54379
Fndc4	fibronectin type III domain containing 4	17446981	NM_022424	1.54306
Bdkrb2	bradykinin receptor, beta 2	17278398	NM_009747	1.542
Ctf1	cardiotrophin 1	17483420	NM_001301282	1.54183
Aplp1	amyloid beta (A4) precursor-like protein 1	17489052	NM_007467	1.54179
Cbr3	carbonyl reductase 3	17327264	NM_173047	1.54177
Efemp2	epidermal growth factor-containing fibulin-like extracellular matrix protein 2	17356447	NM_001164352	1.54029
Slc37a1	solute carrier family 37 (glycerol-3-phosphate transporter), member 1	17335818	NM_001242427	1.53988
Tmtc3	transmembrane and tetratricopeptide repeat containing 3	17244572	NM_001033332	1.53981
Col4a1	collagen, type IV, alpha 1	17507377	NM_009931	1.53883
Smoc1	SPARC related modular calcium binding 1	17276906	NM_001146217	1.53764
Trafd1	TRAF type zinc finger domain containing 1	17452178	NM_001163470	1.53733
Gadd45a	growth arrest and DNA-damage-inducible 45 alpha	17467316	NM_007836	1.53707
Kcnh6	potassium voltage-gated channel, subfamily H (eag-related), member 6	17257473	NM_001037712	1.53568
Unc5a	unc-5 homolog A (C. elegans)	17287555	NM_001311128	1.53506
Epb41l4b	erythrocyte membrane protein band 4.1 like 4b	17425533	NM_019427	1.53412
Gm8909	predicted gene 8909	17344690	XM_006525233	1.53368
Rhbdl3	rhomboid, veinlet-like 3 (Drosophila)	17253937	NM_139228	1.53285
Lamb1	laminin B1	17274775	NM_008482	1.53247
Clec14a	C-type lectin domain family 14, member a	17281350	NM_025809	1.53239
Rhoc	ras homolog gene family, member C	17401357	NM_001291859	1.5323
Nyap2	neuronal tyrosine-phophorylated phosphoinositide 3-kinase adaptor 2	17214735	NM_172849	1.53159
Dennd5b	DENN/MADD domain containing 5B	17473061	NM_177192	1.53124
Paqr9	progestin and adipoQ receptor family member IX	17520416	NM_198414	1.52983
Helz2	helicase with zinc finger 2, transcriptional coactivator	17395801	NM_183162	1.52905
Rit2	Ras-like without CAAX 2	17353219	NM_009065	1.52894
1700025G04Rik	RIKEN cDNA 1700025G04 gene	17228057	NM_197990	1.52886
Gtf2a2	general transcription factor II A, 2	17519009	NM_001039519	1.52732
Pkd1l1	polycystic kidney disease 1 like 1	17260524	XM_006544733	1.52673
Map3k5	mitogen-activated protein kinase kinase kinase 5	17231891	NM_008580	1.52671
Sdhaf4	succinate dehydrogenase complex assembly factor 4	17221786	NM_026503	1.52615
Csrp2	cysteine and glycine-rich protein 2	17237208	NM_007792	1.52583
Ccng2	cyclin G2	17439184	NM_007635	1.52393
Cplx2	complexin 2	17287432	NM_009946	1.52355
Smtn	smoothelin	17259831	NM_001159284	1.52258
Ccnb1ip1	cyclin B1 interacting protein 1	17305980	NM_001111119	1.52239
Gyltl1b	glycosyltransferase-like 1B	17388353	NM_001166633	1.52071
Unc93b1	unc-93 homolog B1 (C. elegans)	17356002	NM_001161428	1.52048
Pax6	paired box 6	17373943	NM_001244198	1.51995
		17548713		1.51994
Cxx1c	CAAX box 1C	17534746	NM_028375	1.51887
Col3a1	collagen, type III, alpha 1	17212461	NM_009930	1.51881
Mal2	mal, T cell differentiation protein 2	17311512	NM_178920	1.51807
Dok5	docking protein 5	17380060	NM_001163686	1.51798
Gm19466	predicted gene, 19466	17350652	NR_040349	1.51721
Aoc3	amine oxidase, copper containing 3	17256697	NM_009675	1.51652
Abcb9	ATP-binding cassette, sub-family B (MDR/TAP), member 9	17452719	NM_019875	1.51476
Arid5b	AT rich interactive domain 5B (MRF1-like)	17241660	NM_023598	1.51462
Ifi35	interferon-induced protein 35	17256734	NM_027320	1.51414
Idh1	isocitrate dehydrogenase 1 (NADP+), soluble	17223863	NM_001111320	1.51406
Cd47	CD47 antigen (Rh-related antigen, integrin-associated signal transducer)	17326166	NM_010581	1.51361
		17268817		1.51303
Sdcbp2	syndecan binding protein (syntenin) 2	17377610	NM_145535	1.51079
Tspan17	tetraspanin 17	17287536	NM_028841	1.5104
Msh3	mutS homolog 3 (E. coli)	17294860	NM_001311120	1.51013
AI607873	expressed sequence AI607873	17230034	NM_001204910	1.51009
Wee1	WEE 1 homolog 1 (S. pombe)	17481743	NM_009516	1.50954
BC023105	cDNA sequence BC023105	17350932	XR_397994	1.50947
Zbtb7c	zinc finger and BTB domain containing 7C	17351878	NM_145356	1.50942
1810044D09Rik	RIKEN cDNA 1810044D09 gene	17460915	NR_038153	1.50921
Slc35g1	solute carrier family 35, member G1	17359156	NM_175507	1.50878
Gm34921	predicted gene, 34921	17547559	XR_380738	1.50829
Gm9817	predicted gene 9817 [Source:MGI Symbol;Acc:MGI:3809102]	17286958	ENSMUST00000054395	1.50716
Dnajc12	DnaJ (Hsp40) homolog, subfamily C, member 12	17233920	NM_001253685	1.50584
Esm1	endothelial cell-specific molecule 1	17290010	NM_023612	1.50568
Pxdn	peroxidasin homolog (Drosophila)	17274703	NM_181395	1.5041
Pllp	plasma membrane proteolipid	17511878	NM_026385	1.50398
Cmtm7	CKLF-like MARVEL transmembrane domain containing 7	17531923	NM_001252479	1.50337
Mfap3l	microfibrillar-associated protein 3-like	17501346	NM_001177881	1.50325
Pklr	pyruvate kinase liver and red blood cell	17399266	NM_001099779	1.50116
Itgb2	integrin beta 2	17234647	NM_008404	1.50086
Tceal1	transcription elongation factor A (SII)-like 1	17537936	NM_146236	1.50014
Greb1l	growth regulation by estrogen in breast cancer-like	17348320	NM_001083628	-1.50151
Actr3b	ARP3 actin-related protein 3B	17435505	NM_001004365	-1.5028
Ltv1	LTV1 homolog (S. cerevisiae)	17239371	NM_181470	-1.50304
Celsr3	cadherin, EGF LAG seven-pass G-type receptor 3 (flamingo homolog, Drosophila)	17521934	NM_080437	-1.50545
Rhox4b	reproductive homeobox 4B	17534206	NM_021300	-1.50635
Flcn	folliculin	17263463	NM_001271356	-1.50886
Rnf157	ring finger protein 157	17272346	NM_027258	-1.51114
Prkca	protein kinase C, alpha	17271168	NM_011101	-1.51126
Fastkd2	FAST kinase domains 2	17213645	NM_172422	-1.51135
Zcchc12	zinc finger, CCHC domain containing 12	17534064	NM_028325	-1.51251
Psmg2	proteasome (prosome, macropain) assembly chaperone 2	17351485	NM_134138	-1.51262
Larp1b	La ribonucleoprotein domain family, member 1B	17397320	NM_001040399	-1.51274
Rhox4g	reproductive homeobox 4G	17541074	NM_001039698	-1.51279
Emx1	empty spiracles homeobox 1	17460261	NM_010131	-1.51287
Edaradd	EDAR (ectodysplasin-A receptor)-associated death domain	17290646	NM_133643	-1.51416
Cldn6	claudin 6	17334097	NM_018777	-1.51486
Mir329	microRNA 329	17278818	NR_029762	-1.51502
Gm23962	predicted gene, 23962 [Source:MGI Symbol;Acc:MGI:5453739]	17491695	ENSMUST00000180079	-1.5169
Ankhd1	ankyrin repeat and KH domain containing 1	17349713	ENSMUST00000140061	-1.51746
Mthfd2	methylenetetrahydrofolate dehydrogenase (NAD+ dependent), methenyltetrahydrofolate cyclohydrolase	17468143	NM_008638	-1.51805
Raph1	Ras association (RalGDS/AF-6) and pleckstrin homology domains 1	17223616	NM_001045513	-1.51907
Gm11899	predicted gene 11899 [Source:MGI Symbol;Acc:MGI:3649624]	17412269	ENSMUST00000142373	-1.5198
Dnaja3	DnaJ (Hsp40) homolog, subfamily A, member 3	17322545	NM_001135112	-1.52062
Cttnbp2	cortactin binding protein 2	17465006	NM_080285	-1.52218
Gm26561	predicted gene, 26561 [Source:MGI Symbol;Acc:MGI:5477055]	17339388	ENSMUST00000180743	-1.52317
Chka	choline kinase alpha	17355984	NM_001271496	-1.52371
Dgkh	diacylglycerol kinase, eta	17308842	NM_001081336	-1.52526
Bag2	BCL2-associated athanogene 2	17222020	NM_145392	-1.52814
Kbtbd7	kelch repeat and BTB (POZ) domain containing 7	17302226	NM_001024135	-1.52842
Siva1	SIVA1, apoptosis-inducing factor	17279365	NM_001161737	-1.52852
Hdac4	histone deacetylase 4	17225535	NM_207225	-1.53144
Mroh1	maestro heat-like repeat family member 1	17312427	NM_001162489	-1.53544
Gm10110	predicted gene 10110 [Source:MGI Symbol;Acc:MGI:3641718]	17309006	ENSMUST00000081204	-1.53781
Gm5796	predicted gene 5796	17296731	NM_001029930	-1.53784
Aard	alanine and arginine rich domain containing protein	17311473	NM_175503	-1.5383
Tmem97	transmembrane protein 97	17266489	NM_133706	-1.53851
Tmod2	tropomodulin 2	17528863	NM_001038710	-1.53879
Eya1	eyes absent 1 homolog (Drosophila)	17221375	NM_001252192	-1.53928
Gm12536	predicted gene 12536	17414348	XM_006543851	-1.54009
Gm5329	predicted gene 5329 [Source:MGI Symbol;Acc:MGI:3647426]	17489508	ENSMUST00000186898	-1.54046
Abat	4-aminobutyrate aminotransferase	17322750	NM_001170978	-1.54051
Gm26584	predicted gene, 26584 [Source:MGI Symbol;Acc:MGI:5477078]	17508904	ENSMUST00000180551	-1.54133
Imp4	IMP4, U3 small nucleolar ribonucleoprotein, homolog (yeast)	17548906	ENSMUST00000027303	-1.54247
Lrrc6	leucine rich repeat containing 6 (testis)	17317608	NM_019457	-1.545
Mars	methionine-tRNA synthetase	17245850	NM_001003913	-1.54609
Bcl2l1	BCL2-like 1	17392991	NM_001289716	-1.547
Cnnm1	cyclin M1	17359583	NM_031396	-1.547
Pck2	phosphoenolpyruvate carboxykinase 2 (mitochondrial)	17300504	NM_028994	-1.54836
Neto2	neuropilin (NRP) and tolloid (TLL)-like 2	17511377	NM_001081324	-1.54913
Ighv9-4	immunoglobulin heavy variable 9-4	17284482	AF045485	-1.55136
Sept9	septin 9	17258738	NM_001113486	-1.55221
Gm3488	predicted gene, 3488	17296979	NM_001256885	-1.55261
Gm14501	predicted gene 14501	17533219	NM_001085537	-1.55606
Snhg12	small nucleolar RNA host gene 12	17419389	NR_029468	-1.55611
Car15	carbonic anhydrase 15	17328780	NM_030558	-1.55697
Rassf4	Ras association (RalGDS/AF-6) domain family member 4	17470060	NM_178045	-1.55843
Helq	helicase, POLQ-like	17450157	NM_001081107	-1.55943
Uck2	uridine-cytidine kinase 2	17229391	NM_030724	-1.55978
Tmem107	transmembrane protein 107	17251503	NM_025838	-1.56026
Ift81	intraflagellar transport 81	17452430	NM_009879	-1.56087
Isoc2b	isochorismatase domain containing 2b	17485952	NM_026158	-1.56269
Gm6594	predicted pseudogene 6594 [Source:MGI Symbol;Acc:MGI:3643873]	17548012	ENSMUST00000097278	-1.56395
Gm8271	predicted gene 8271	17296962	XM_011244806	-1.56397
Gm8271	predicted gene 8271	17296989	XM_011244806	-1.56397
Slc25a15	solute carrier family 25 (mitochondrial carrier ornithine transporter), member 15	17508036	NM_181325	-1.56419
Ascc2	activating signal cointegrator 1 complex subunit 2	17246825	NM_029291	-1.56628
Sars	seryl-aminoacyl-tRNA synthetase	17409328	NM_001204979	-1.56641
Tmem150c	transmembrane protein 150C	17450049	NM_182841	-1.56825
LOC102641351	uncharacterized LOC102641351	17268376	XR_880183	-1.56877
Nudt7	nudix (nucleoside diphosphate linked moiety X)-type motif 7	17505851	NM_001290180	-1.56904
Zfp939	zinc finger protein 939	17476881	NM_001243021	-1.57028
Ankrd10	ankyrin repeat domain 10	17507462	NM_001167967	-1.57054
D730003I15Rik	RIKEN cDNA D730003I15 gene	17220794	XR_865878	-1.57084
Deb1	differentially expressed in B16F10 1	17523326	NM_026794	-1.57123
Rspo1	R-spondin 1	17418403	NM_138683	-1.57151
Gm12120	predicted gene 12120 [Source:MGI Symbol;Acc:MGI:3651991]	17248371	ENSMUST00000125068	-1.57178
Gm2897	predicted gene 2897	17296572	NM_001177715	-1.57198
Igh-VX24	immunoglobulin heavy chain (X24 family)	17284376	L41876	-1.57223
Ccdc173	coiled-coil domain containing 173	17386315	NM_001077684	-1.57237
Gm26890	predicted gene, 26890 [Source:MGI Symbol;Acc:MGI:5477384]	17487322	ENSMUST00000180681	-1.57269
Sel1l	sel-1 suppressor of lin-12-like (C. elegans)	17283056	NM_001039089	-1.57437
Mtbp	Mdm2, transformed 3T3 cell double minute p53 binding protein	17311602	NM_001168250	-1.57551
Wsb2	WD repeat and SOCS box-containing 2	17441412	NM_021539	-1.57554
Copz2	coatomer protein complex, subunit zeta 2	17255663	NM_019877	-1.57582
Ipo4	importin 4	17306719	NM_024267	-1.57999
Lgi2	leucine-rich repeat LGI family, member 2	17448064	NM_001310604	-1.58162
Snx8	sorting nexin 8	17454551	NM_172277	-1.58247
Cyb5r2	cytochrome b5 reductase 2	17494739	NM_001205227	-1.58315
		17333402		-1.58451
LOC102632031	uncharacterized LOC102632031	17441425	XR_387634	-1.58593
Gm9797	predicted pseudogene 9797 [Source:MGI Symbol;Acc:MGI:3704349]	17231676	ENSMUST00000052902	-1.5862
Sprr1b	small proline-rich protein 1B	17407400	NM_009265	-1.58634
Gm2244	predicted gene 2244	17303670	XM_001472852	-1.58709
Cars	cysteinyl-tRNA synthetase	17498271	NM_001252593	-1.58713
Angptl8	angiopoietin-like 8	17515335	NM_001080940	-1.58749
Gm3264	predicted gene 3264	17296896	XM_011244724	-1.58962
Eif3c	eukaryotic translation initiation factor 3, subunit C	17496283	NM_146200	-1.59042
A730063M14Rik	RIKEN cDNA A730063M14 gene	17237912	NR_040660	-1.59159
6430548M08Rik	RIKEN cDNA 6430548M08 gene	17506230	NM_001163760	-1.59192
Ccdc47	coiled-coil domain containing 47	17270761	NM_026009	-1.59468
Gcat	glycine C-acetyltransferase (2-amino-3-ketobutyrate-coenzyme A ligase)	17312884	NM_001161712	-1.59664
Rnf185	ring finger protein 185	17259794	NM_001290472	-1.59755
		17395373		-1.59813
Idua	iduronidase, alpha-L-	17440293	NM_008325	-1.59838
Pgm3	phosphoglucomutase 3	17529383	NM_001163746	-1.59854
Naaa	N-acylethanolamine acid amidase	17449673	NM_001163687	-1.59885
Mir149	microRNA 149	17215832	NR_029559	-1.59952
Glp1r	glucagon-like peptide 1 receptor	17335726	NM_021332	-1.59998
Coro7	coronin 7	17327765	NM_030205	-1.60069
Hsd17b13	hydroxysteroid (17-beta) dehydrogenase 13	17450354	NM_001163486	-1.60259
Npas3	neuronal PAS domain protein 3	17275454	NM_013780	-1.6028
Ermard	ER membrane associated RNA degradation	17333521	NM_001034891	-1.60287
Gne	glucosamine (UDP-N-acetyl)-2-epimerase/N-acetylmannosamine kinase	17424822	NM_001190414	-1.60476
Rpp25	ribonuclease P/MRP 25 subunit	17517723	NM_133982	-1.60562
		17290689		-1.60593
Hist1h2aa	histone cluster 1, H2aa	17285938	NM_175658	-1.60679
Gm3500	predicted gene 3500	17303018	XM_011244726	-1.60774
Rtkn2	rhotekin 2	17234008	NM_001081346	-1.60804
Xpot	exportin, tRNA (nuclear export receptor for tRNAs)	17245511	NM_001081056	-1.60886
Dlgap1	discs, large (Drosophila) homolog-associated protein 1	17339357	NM_001128180	-1.60919
Ccdc130	coiled-coil domain containing 130	17511112	NM_001294281	-1.6092
Phf10	PHD finger protein 10	17341148	ENSMUST00000168938	-1.61002
Fam101b	family with sequence similarity 101, member B	17266038	NM_029658	-1.61226
Atp2a2	ATPase, Ca++ transporting, cardiac muscle, slow twitch 2	17452405	NM_001110140	-1.61258
		17547596		-1.61451
Agl	amylo-1,6-glucosidase, 4-alpha-glucanotransferase	17409753	NM_001081326	-1.61527
Yars	tyrosyl-tRNA synthetase	17418952	NM_134151	-1.61587
Hax1	HCLS1 associated X-1	17407190	NM_001282032	-1.61597
Tmem141	transmembrane protein 141	17382729	NM_001040130	-1.62003
Gm23615	predicted gene, 23615 [Source:MGI Symbol;Acc:MGI:5453392]	17535710	ENSMUST00000082602	-1.62138
A930011G23Rik	RIKEN cDNA A930011G23 gene	17450005	NR_030692	-1.62241
Asns	asparagine synthetase	17464718	NM_012055	-1.62693
Ccnd2	cyclin D2	17471222	NM_009829	-1.62788
4933400F21Rik	RIKEN cDNA 4933400F21 gene	17225368	NR_015540	-1.62826
Abca5	ATP-binding cassette, sub-family A (ABC1), member 5	17271486	NM_147219	-1.62848
Gm12976	predicted gene 12976 [Source:MGI Symbol;Acc:MGI:3650499]	17418972	ENSMUST00000150171	-1.63063
Esrp1	epithelial splicing regulatory protein 1	17423291	NM_001290383	-1.63264
A830082N09Rik	RIKEN cDNA A830082N09 gene	17240162	NR_015526	-1.63269
Ing2	inhibitor of growth family, member 2	17509274	NM_023503	-1.63278
Ern1	endoplasmic reticulum (ER) to nucleus signalling 1	17270888	NM_023913	-1.63296
Folr1	folate receptor 1 (adult)	17493956	NM_001252552	-1.63427
Igsf11	immunoglobulin superfamily, member 11	17325651	NM_170599	-1.63694
Ift172	intraflagellar transport 172	17446930	NM_026298	-1.63866
Sdf2l1	stromal cell-derived factor 2-like 1	17328625	NM_022324	-1.64078
Sv2a	synaptic vesicle glycoprotein 2 a	17400521	NM_022030	-1.64337
Fgf9	fibroblast growth factor 9	17300950	NM_013518	-1.64454
Gm24443	predicted gene, 24443 [Source:MGI Symbol;Acc:MGI:5454220]	17465234	ENSMUST00000157242	-1.64477
Pitrm1	pitrilysin metallepetidase 1	17285007	NM_145131	-1.64533
Arhgef2	rho/rac guanine nucleotide exchange factor (GEF) 2	17399112	NM_001198911	-1.64551
Lars	leucyl-tRNA synthetase	17354036	NM_134137	-1.64856
Mir143	microRNA 143	17354793	NR_029601	-1.65158
Fam135a	family with sequence similarity 135, member A	17221792	NM_026604	-1.65179
Cd82	CD82 antigen	17388454	NM_001136055	-1.65221
Ivd	isovaleryl coenzyme A dehydrogenase	17374648	NM_019826	-1.65378
Nrf1	nuclear respiratory factor 1	17456804	NM_001164226	-1.65435
Aldh18a1	aldehyde dehydrogenase 18 family, member A1	17364521	NM_019698	-1.65456
F2rl1	coagulation factor II (thrombin) receptor-like 1	17295125	NM_007974	-1.65495
Slc7a1	solute carrier family 7 (cationic amino acid transporter, y+ system), member 1	17455401	NM_001301424	-1.65643
Dhtkd1	dehydrogenase E1 and transketolase domain containing 1	17381424	NM_001081131	-1.65682
Gm16315	predicted gene 16315 [Source:MGI Symbol;Acc:MGI:3826564]	17243275	ENSMUST00000163009	-1.65704
2310040G24Rik	RIKEN cDNA 2310040G24 gene	17468501	NR_040292	-1.65716
Gars	glycyl-tRNA synthetase	17458771	NM_180678	-1.65718
		17216244		-1.66181
Ptprt	protein tyrosine phosphatase, receptor type, T	17393962	NM_001291149	-1.66188
Akr1c13	aldo-keto reductase family 1, member C13	17284936	NM_013778	-1.66314
Gm3948	predicted gene 3948	17266421	XR_880028	-1.66353
Rab39b	RAB39B, member RAS oncogene family	17542829	NM_175122	-1.66408
Mpp6	membrane protein, palmitoylated 6 (MAGUK p55 subfamily member 6)	17458520	NM_001164733	-1.66442
Sprr2b	small proline-rich protein 2B	17399864	NM_011469	-1.66501
Gm3020	predicted gene 3020	17296631	NR_033117	-1.66506
Gm3020	predicted gene 3020	17296688	NR_033117	-1.66506
Ap3b2	adaptor-related protein complex 3, beta 2 subunit	17492772	NM_021492	-1.66603
LOC105244195	uncharacterized LOC105244195	17386448	XR_866417	-1.6674
Cyp20a1	cytochrome P450, family 20, subfamily a, polypeptide 1	17213428	NM_001313721	-1.6693
Epb41	erythrocyte membrane protein band 4.1	17430729	NM_001128606	-1.66969
Phgdh	3-phosphoglycerate dehydrogenase	17408273	NM_016966	-1.67014
Gfra4	glial cell line derived neurotrophic factor family receptor alpha 4	17391792	NM_001136063	-1.67061
Tubb2b	tubulin, beta 2B class IIB	17291780	NM_023716	-1.67939
Sqle	squalene epoxidase	17311807	NM_009270	-1.67948
Pcdh15	protocadherin 15	17234213	NM_001142735	-1.68049
Pstpip2	proline-serine-threonine phosphatase-interacting protein 2	17352036	ENSMUST00000114741	-1.68074
Tatdn3	TatD DNase domain containing 3	17231015	NM_001163421	-1.68442
Sqstm1	sequestosome 1	17262300	NM_001290769	-1.68548
Gm26508	predicted gene, 26508 [Source:MGI Symbol;Acc:MGI:5477002]	17258955	ENSMUST00000181285	-1.68637
Lrrc10b	leucine rich repeat containing 10B	17362671	NM_001111140	-1.68897
Bckdhb	branched chain ketoacid dehydrogenase E1, beta polypeptide	17519940	NM_001305935	-1.68961
Rhobtb2	Rho-related BTB domain containing 2	17308194	NM_153514	-1.69019
Esrp2	epithelial splicing regulatory protein 2	17512634	NM_176838	-1.69072
Gm3752	predicted gene 3752 [Source:MGI Symbol;Acc:MGI:3781927]	17303339	ENSMUST00000164366	-1.69122
Abcc4	ATP-binding cassette, sub-family C (CFTR/MRP), member 4	17309420	NM_001033336	-1.69168
Ero1lb	ERO1-like beta (S. cerevisiae)	17285204	NM_026184	-1.69322
Syce2	synaptonemal complex central element protein 2	17503245	NM_001168244	-1.69455
Entpd3	ectonucleoside triphosphate diphosphohydrolase 3	17523231	NM_178676	-1.70167
Tex15	testis expressed gene 15	17500453	NM_031374	-1.70233
1190002F15Rik	RIKEN cDNA 1190002F15 gene	17463724	NR_037955	-1.70245
Hs3st6	heparan sulfate (glucosamine) 3-O-sulfotransferase 6	17334427	NM_001012402	-1.70464
Gm12060	selenoprotein K pseudogene	17261067	NR_004857	-1.70597
		17254614		-1.70842
		17549652		-1.70912
Rnf186	ring finger protein 186	17420557	NM_025786	-1.70933
		17523254		-1.71351
Slc3a2	solute carrier family 3 (activators of dibasic and neutral amino acid transport), member 2	17362453	NM_001161413	-1.7139
Tmem8	transmembrane protein 8 (five membrane-spanning domains)	17334846	NM_021793	-1.71466
Slc7a5	solute carrier family 7 (cationic amino acid transporter, y+ system), member 5	17513641	NM_011404	-1.715
Klhdc1	kelch domain containing 1	17275890	NM_178253	-1.71564
Flnb	filamin, beta	17297010	NM_001081427	-1.71853
Dus2	dihydrouridine synthase 2	17505013	NM_001301176	-1.71857
Dennd4c	DENN/MADD domain containing 4C	17415181	NM_184088	-1.71924
Tmem169	transmembrane protein 169	17214045	NM_175564	-1.71968
Cebpg	CCAAT/enhancer binding protein (C/EBP), gamma	17489707	NM_009884	-1.72049
Fh1	fumarate hydratase 1	17230153	NM_010209	-1.72139
Nostrin	nitric oxide synthase trafficker	17371390	NM_181547	-1.72407
Iars	isoleucine-tRNA synthetase	17287206	NM_172015	-1.72936
Dnajc21	DnaJ (Hsp40) homolog, subfamily C, member 21	17315946	NM_030046	-1.73148
Ero1l	ERO1-like (S. cerevisiae)	17305636	NM_015774	-1.73285
Il6st	interleukin 6 signal transducer	17289889	NM_010560	-1.73305
Lrfn4	leucine rich repeat and fibronectin type III domain containing 4	17361304	NM_153388	-1.73342
Gm12119	predicted gene 12119	17248367	XR_865635	-1.73393
Nup160	nucleoporin 160	17372984	NM_021512	-1.73394
Lgals4	lectin, galactose binding, soluble 4	17475989	NM_010706	-1.73444
		17548094		-1.73492
Ttc8	tetratricopeptide repeat domain 8	17277837	NM_029553	-1.73527
Eml5	echinoderm microtubule associated protein like 5	17283155	NM_001081191	-1.73593
Nme4	NME/NM23 nucleoside diphosphate kinase 4	17342595	NM_019731	-1.73683
Trim37	tripartite motif-containing 37	17254681	NM_197987	-1.73699
Dock10	dedicator of cytokinesis 10	17224813	NM_001285927	-1.7411
Hspa9	heat shock protein 9	17353554	NM_010481	-1.74344
Slc2a2	solute carrier family 2 (facilitated glucose transporter), member 2	17396479	NM_031197	-1.74359
Gcgr	glucagon receptor	17259401	NM_008101	-1.74418
Zmynd10	zinc finger, MYND domain containing 10	17521390	NM_053253	-1.74542
Atp7a	ATPase, Cu++ transporting, alpha polypeptide	17537055	NM_001109757	-1.74621
Tubb1	tubulin, beta 1 class VI	17380360	NM_001080971	-1.74923
Msmo1	methylsterol monoxygenase 1	17509629	NM_025436	-1.75159
4932702P03Rik	RIKEN cDNA 4932702P03 gene	17286046	NR_045182	-1.75189
Prkcb	protein kinase C, beta	17482766	NM_001316672	-1.75452
Gm23609	predicted gene, 23609 [Source:MGI Symbol;Acc:MGI:5453386]	17528981	ENSMUST00000104542	-1.75532
Rhox4a	reproductive homeobox 4A	17534178	NM_001039688	-1.75728
Ica1l	islet cell autoantigen 1-like	17223581	NM_001316694	-1.75858
Gm3286	predicted gene 3286	17439326	NM_001122678	-1.76051
Agap1	ArfGAP with GTPase domain, ankyrin repeat and PH domain 1	17215576	NM_001037136	-1.76379
Gm3383	predicted gene 3383	17302996	NM_001291093	-1.76752
Rhbdd1	rhomboid domain containing 1	17214759	NM_001122685	-1.77007
Rhox2c	reproductive homeobox 2C	17534213	NM_001099318	-1.77065
Cys1	cystin 1	17280296	NM_001004455	-1.7746
Scel	sciellin	17302490	NM_022886	-1.77569
Pde5a	phosphodiesterase 5A, cGMP-specific	17402321	NM_153422	-1.77576
Ghitm	growth hormone inducible transmembrane protein	17305167	NM_001199122	-1.77588
Gm2956	predicted gene 2956	17296602	XM_006517861	-1.78037
Gm15559	predicted gene 15559 [Source:MGI Symbol;Acc:MGI:3783008]	17440569	ENSMUST00000132267	-1.78158
Fibin	fin bud initiation factor homolog (zebrafish)	17389157	NM_026271	-1.78888
Rwdd4a	RWD domain containing 4A	17501080	NM_203507	-1.78907
Gnpnat1	glucosamine-phosphate N-acetyltransferase 1	17305653	NM_019425	-1.7893
Got1	glutamic-oxaloacetic transaminase 1, soluble	17364932	NM_010324	-1.78949
Vdr	vitamin D receptor	17321078	NM_009504	-1.79096
Ins1	insulin I	17360301	NM_008386	-1.79656
Camk1g	calcium/calmodulin-dependent protein kinase I gamma	17231252	NM_144817	-1.79727
Cdh7	cadherin 7, type 2	17216498	NM_001316743	-1.80454
Rapgef4	Rap guanine nucleotide exchange factor (GEF) 4	17371873	NM_001204165	-1.80691
Phf10	PHD finger protein 10	17341132	NM_024250	-1.80712
Olfr887	olfactory receptor 887	17516135	NM_146423	-1.80751
Gm7241	predicted pseudogene 7241 [Source:MGI Symbol;Acc:MGI:3646637]	17217171	ENSMUST00000159853	-1.80927
Gm25093	predicted gene, 25093 [Source:MGI Symbol;Acc:MGI:5454870]	17311341	ENSMUST00000103993	-1.81038
Oxct1	3-oxoacid CoA transferase 1	17309802	NM_024188	-1.81096
Gm25908	predicted gene, 25908 [Source:MGI Symbol;Acc:MGI:5455685]	17326814	ENSMUST00000157624	-1.81662
Hmox1	heme oxygenase 1	17502573	NM_010442	-1.8189
Mknk1	MAP kinase-interacting serine/threonine kinase 1	17417314	NM_001285487	-1.825
		17299196		-1.8274
Lrp5	low density lipoprotein receptor-related protein 5	17360977	NM_008513	-1.82857
Gm36490	predicted gene, 36490	17348602	XR_877190	-1.83089
Cln6	ceroid-lipofuscinosis, neuronal 6	17518227	NM_001033175	-1.84076
Lrrfip2	leucine rich repeat (in FLII) interacting protein 2	17522577	NM_001164838	-1.84271
Gpt2	glutamic pyruvate transaminase (alanine aminotransferase) 2	17503446	NM_173866	-1.84295
Zyg11b	zyg-ll family member B, cell cycle regulator	17428032	NM_001033634	-1.85097
2210019I11Rik	RIKEN cDNA 2210019I11 gene	17455298	NR_038157	-1.8517
Fabp3-ps1	fatty acid binding protein 3, muscle and heart, pseudogene 1 [Source:MGI Symbol;Acc:MGI:101929]	17243761	ENSMUST00000070435	-1.85676
		17307425		-1.85897
Tmem206	transmembrane protein 206	17220797	NM_025864	-1.86067
Reep6	receptor accessory protein 6	17235320	NM_001204931	-1.86249
Gm22043	predicted gene, 22043 [Source:MGI Symbol;Acc:MGI:5451820]	17397331	ENSMUST00000082993	-1.86784
Eif4ebp1	eukaryotic translation initiation factor 4E binding protein 1	17500327	NM_007918	-1.87325
Ntrk2	neurotrophic tyrosine kinase, receptor, type 2	17287901	NM_001025074	-1.87951
Tenm4	teneurin transmembrane protein 4	17480243	NM_001310760	-1.88036
Cabp1	calcium binding protein 1	17451677	NM_001310712	-1.88281
Chac1	ChaC, cation transport regulator 1	17374807	NM_026929	-1.88906
Fam129a	family with sequence similarity 129, member A	17218186	NM_022018	-1.89059
Cpeb1	cytoplasmic polyadenylation element binding protein 1	17492754	NM_001252525	-1.89096
1700084E18Rik	RIKEN cDNA 1700084E18 gene	17383610	NR_028299	-1.89126
Phactr1	phosphatase and actin regulator 1	17286838	NM_001005740	-1.89738
Tars	threonyl-tRNA synthetase	17316021	NM_033074	-1.90581
Taf15	TAF15 RNA polymerase II, TATA box binding protein (TBP)-associated factor	17254249	NM_027427	-1.90607
Coro2b	coronin, actin binding protein, 2B	17527996	NM_175484	-1.90918
LOC105244102	uncharacterized LOC105244102	17368546	XR_866069	-1.91163
		17547971		-1.92236
Cdh4	cadherin 4	17380637	NM_001316723	-1.92248
Gm10340	predicted gene 10340	17303368	EF651814	-1.92473
Ky	kyphoscoliosis peptidase	17520835	NM_024291	-1.92921
Gdap2	ganglioside-induced differentiation-associated-protein 2	17400966	NM_010269	-1.93672
Gm5796	predicted gene 5796	17303117	EF651838	-1.93722
9530034E10Rik	RIKEN cDNA 9530034E10 gene	17417732	XR_376578	-1.94779
Scd3	stearoyl-coenzyme A desaturase 3	17359678	NM_024450	-1.94979
Tmem65	transmembrane protein 65	17317296	NM_175212	-1.95675
Gmpr	guanosine monophosphate reductase	17286973	NM_025508	-1.95927
		17547897		-1.96002
		17303024		-1.96964
Gm10653	ribsomal protein S2 pseudogene	17528019	NR_003965	-1.97031
Aldh5a1	aldhehyde dehydrogenase family 5, subfamily A1	17291361	NM_172532	-1.97302
Fam107a	family with sequence similarity 107, member A	17303433	NM_183187	-1.97555
Gm10130	predicted gene 10130 [Source:MGI Symbol;Acc:MGI:3642547]	17377459	ENSMUST00000133235	-1.97794
Gm3194	predicted gene 3194	17303088	EF651800	-1.97841
Ttc28	tetratricopeptide repeat domain 28	17440592	NM_001267622	-1.97929
LOC102639013	uncharacterized LOC102639013	17379123	XR_375193	-1.98435
Gm10410	predicted gene 10410	17296943	XM_011244808	-1.98574
Vipr1	vasoactive intestinal peptide receptor 1	17523309	NM_011703	-1.99558
Dyrk3	dual-specificity tyrosine-(Y)-phosphorylation regulated kinase 3	17226752	NM_145508	-1.99654
Cd59a	CD59a antigen	17373825	NM_001111060	-1.99765
Gm25992	predicted gene, 25992 [Source:MGI Symbol;Acc:MGI:5455769]	17501270	ENSMUST00000102437	-1.99899
Erlin1	ER lipid raft associated 1	17365014	NM_001164359	-2.0002
Morn4	MORN repeat containing 4	17364805	NM_198108	-2.00298
Cib3	calcium and integrin binding family member 3	17510484	NM_001080812	-2.0093
Nr1d1	nuclear receptor subfamily 1, group D, member 1	17268884	NM_145434	-2.01768
Dach2	dachshund 2 (Drosophila)	17537283	NM_001142570	-2.01856
Gcnt1	glucosaminyl (N-acetyl) transferase 1, core 2	17363320	NM_001136484	-2.02616
Abcb4	ATP-binding cassette, sub-family B (MDR/TAP), member 4	17434585	NM_008830	-2.03273
Dusp10	dual specificity phosphatase 10	17220475	NM_022019	-2.03292
Gm3500	predicted gene 3500	17302989	NM_001256886	-2.04391
Pappa2	pappalysin 2	17228667	NM_001085376	-2.04647
Slc1a4	solute carrier family 1 (glutamate/neutral amino acid transporter), member 4	17260869	NM_018861	-2.04887
Ccbl2	cysteine conjugate-beta lyase 2	17403282	NM_001293560	-2.05614
Mpp3	membrane protein, palmitoylated 3 (MAGUK p55 subfamily member 3)	17269995	NM_007863	-2.05793
Mlph	melanophilin	17215629	NM_053015	-2.058
Star	steroidogenic acute regulatory protein	17500195	NM_011485	-2.05891
		17548723		-2.06155
Etv5	ets variant 5	17329298	NM_023794	-2.06212
Gm15414	predicted gene 15414 [Source:MGI Symbol;Acc:MGI:3705307]	17493386	ENSMUST00000155217	-2.06266
Wls	wntless homolog (Drosophila)	17403950	NM_026582	-2.06573
Pfkfb2	6-phosphofructo-2-kinase/fructose-2,6-biphosphatase 2	17226676	NM_001162415	-2.06962
Grin1os	glutamate receptor, ionotropic, NMDA1 (zeta 1), opposite strand	17367921	NM_001242940	-2.0723
Fhdc1	FH2 domain containing 1	17406363	NM_001033301	-2.07261
Fam159a	family with sequence similarity 159, member A	17428050	NM_001099303	-2.07441
Scpep1	serine carboxypeptidase 1	17267601	NM_029023	-2.07842
Glce	glucuronyl C5-epimerase	17527977	NM_033320	-2.08301
Atp4a	ATPase, H+/K+ exchanging, gastric, alpha polypeptide	17476497	NM_001290627	-2.09031
Grip1	glutamate receptor interacting protein 1	17237608	NM_001277292	-2.10246
Pycr1	pyrroline-5-carboxylate reductase 1	17273240	NM_144795	-2.10662
Mir5133	microRNA 5133	17527982	NR_039595	-2.11808
Sv2b	synaptic vesicle glycoprotein 2 b	17492220	NM_001109753	-2.12253
BB557941	expressed sequence BB557941	17385389	NR_040356	-2.12587
Adm2	adrenomedullin 2	17314115	NM_182928	-2.14458
Gm4791	predicted gene 4791	17516957	NM_001243258	-2.15065
Muc4	mucin 4	17324883	NM_080457	-2.16034
		17314162		-2.17268
Tbc1d31	TBC1 domain family, member 31	17311652	NM_001081396	-2.17396
Ccdc6	coiled-coil domain containing 6	17234116	NM_001111121	-2.1751
Trpm5	transient receptor potential cation channel, subfamily M, member 5	17498208	NM_020277	-2.17823
Mns1	meiosis-specific nuclear structural protein 1	17519155	NM_008613	-2.18551
Eprs	glutamyl-prolyl-tRNA synthetase	17220548	NM_029735	-2.20041
Spock1	sparc/osteonectin, cwcv and kazal-like domains proteoglycan 1	17293045	NM_001166463	-2.22023
Kcnip1	Kv channel-interacting protein 1	17261622	NM_001190885	-2.22052
Rragd	Ras-related GTP binding D	17412539	NM_027491	-2.2366
Olfm4	olfactomedin 4	17302279	NM_001030294	-2.25109
Gm25099	predicted gene, 25099 [Source:MGI Symbol;Acc:MGI:5454876]	17417654	ENSMUST00000093716	-2.2519
Avpi1	arginine vasopressin-induced 1	17364813	NM_027106	-2.2638
Slco1a5	solute carrier organic anion transporter family, member 1a5	17472443	NM_001267707	-2.26719
Gm10941	predicted gene 10941	17242276	NR_026944	-2.2765
Edn3	endothelin 3	17380377	NM_007903	-2.29074
Psat1	phosphoserine aminotransferase 1	17363204	NM_001205339	-2.30325
		17547943		-2.32125
Fmo1	flavin containing monooxygenase 1	17229020	NM_010231	-2.34299
Gm4419	predicted gene 4419	17274484	XR_168485	-2.3469
4930550C14Rik	RIKEN cDNA 4930550C14 gene	17517311	NM_029247	-2.36334
Lonp1	lon peptidase 1, mitochondrial	17346317	NM_028782	-2.38481
Papss2	3-phosphoadenosine 5-phosphosulfate synthase 2	17358690	NM_001201470	-2.39854
Psph	phosphoserine phosphatase	17453124	NM_133900	-2.39968
Angptl6	angiopoietin-like 6	17524515	NM_145154	-2.4147
Itpkb	inositol 1,4,5-trisphosphate 3-kinase B	17220110	NM_001081175	-2.42153
Vldlr	very low density lipoprotein receptor	17358422	NM_001161420	-2.4222
Adora1	adenosine A1 receptor	17227094	NM_001008533	-2.43638
A530058N18Rik	RIKEN cDNA A530058N18 gene	17374366	NR_028423	-2.46014
Skap1	src family associated phosphoprotein 1	17255626	NM_001033186	-2.47673
Sult1c2	sulfotransferase family, cytosolic, 1C, member 2	17345989	NM_026935	-2.47697
Gpr158	G protein-coupled receptor 158	17367458	NM_001004761	-2.48085
P2ry12	purinergic receptor P2Y, G-protein coupled 12	17405482	NM_027571	-2.49077
LOC328448	uncharacterized LOC328448	17302273	XR_396058	-2.50412
Maob	monoamine oxidase B	17540378	NM_172778	-2.53512
Ppp1r15a	protein phosphatase 1, regulatory (inhibitor) subunit 15A	17490878	NM_008654	-2.53647
Gm15407	predicted gene 15407 [Source:MGI Symbol;Acc:MGI:3705245]	17444920	ENSMUST00000136919	-2.5504
Pcx	pyruvate carboxylase	17356216	NM_001162946	-2.56583
Gpr137b-ps	G protein-coupled receptor 137B, pseudogene	17290655	NR_003568	-2.60476
Ucn3	urocortin 3	17290259	NM_031250	-2.61242
Slc6a19	solute carrier family 6 (neurotransmitter transporter), member 19	17294267	NM_028878	-2.6788
Slco1a6	solute carrier organic anion transporter family, member 1a6	17472422	NM_023718	-2.70178
Asb4	ankyrin repeat and SOCS box-containing 4	17455903	NM_023048	-2.77671
Cntfr	ciliary neurotrophic factor receptor	17424279	NM_001136056	-2.78001
Tfrc	transferrin receptor	17324835	NM_011638	-2.78364
Nnat	neuronatin	17378741	NM_001291128	-2.79449
Itgb8	integrin beta 8	17284839	NM_177290	-2.79646
Sytl4	synaptotagmin-like 4	17544399	NM_001290717	-2.83746
Gm23134	predicted gene, 23134 [Source:MGI Symbol;Acc:MGI:5452911]	17393764	ENSMUST00000104797	-2.84152
Cyb5r1	cytochrome b5 reductase 1	17217440	NM_028057	-2.85977
Dsp	desmoplakin	17286641	NM_023842	-2.85987
Steap1	six transmembrane epithelial antigen of the prostate 1	17445440	NM_027399	-2.87277
Ptprz1	protein tyrosine phosphatase, receptor type Z, polypeptide 1	17456381	NM_001081306	-2.91392
Dock5	dedicator of cytokinesis 5	17307991	NM_177780	-2.95963
Grin1	glutamate receptor, ionotropic, NMDA1 (zeta 1)	17382496	NM_001177656	-2.96845
Kcnmb1	potassium large conductance calcium-activated channel, subfamily M, beta member 1	17248374	NM_031169	-2.9803
Adh1	alcohol dehydrogenase 1 (class I)	17403070	NM_007409	-3.00247
Gm15810	predicted gene 15810 [Source:MGI Symbol;Acc:MGI:3802042]	17292096	ENSMUST00000160241	-3.00702
Angptl7	angiopoietin-like 7	17432976	NM_001039554	-3.01599
Prlr	prolactin receptor	17310259	NM_001253781	-3.01716
Sgcz	sarcoglycan zeta	17508835	NM_145841	-3.02932
Calml4	calmodulin-like 4	17518238	NM_001102468	-3.1233
Ipcef1	interaction protein for cytohesin exchange factors 1	17239005	NM_001033391	-3.13135
Dusp4	dual specificity phosphatase 4	17500535	NM_176933	-3.16185
Jph3	junctophilin 3	17506313	NM_020605	-3.16585
1700016K19Rik	RIKEN cDNA 1700016K19 gene	17253128	NM_198637	-3.22813
Vgf	VGF nerve growth factor inducible	17443519	NM_001039385	-3.26509
Vrk1	vaccinia related kinase 1	17278470	NM_001029843	-3.30405
Kcnh5	potassium voltage-gated channel, subfamily H (eag-related), member 5	17281927	NM_172805	-3.42475
Crybb3	crystallin, beta B3	17451334	NM_001159650	-3.52332
Prss53	protease, serine 53	17496788	NM_001081268	-3.53304
Rab3c	RAB3C, member RAS oncogene family	17296115	NM_023852	-3.53742
Tat	tyrosine aminotransferase	17505478	NM_146214	-3.56043
Plk3	polo-like kinase 3	17428766	NM_001313916	-3.58028
Rasgrf1	RAS protein-specific guanine nucleotide-releasing factor 1	17520198	NM_001039655	-3.62567
Ttyh1	tweety homolog 1 (Drosophila)	17473248	NM_001001454	-3.71
Serpina7	serine (or cysteine) peptidase inhibitor, clade A (alpha-1 antiproteinase, antitrypsin), member 7	17544837	NM_177920	-3.75113
Aldh1l2	aldehyde dehydrogenase 1 family, member L2	17243544	NM_153543	-3.81952
Igf1r	insulin-like growth factor I receptor	17479099	NM_010513	-3.92389
Gm11789	predicted gene 11789 [Source:MGI Symbol;Acc:MGI:3650495]	17273144	ENSMUST00000123579	-4.05882
Trib3	tribbles homolog 3 (Drosophila)	17392925	NM_175093	-4.08028
Slc4a10	solute carrier family 4, sodium bicarbonate cotransporter-like, member 10	17371162	NM_001242378	-4.21974
Ddit3	DNA-damage inducible transcript 3	17237978	NM_001290183	-4.40888
Pdyn	prodynorphin	17391590	NM_001286502	-4.46636
Slitrk6	SLIT and NTRK-like family, member 6	17309368	NM_175499	-4.47046
Defb1	defensin beta 1	17499808	NM_007843	-4.56259
Cbs	cystathionine beta-synthase	17343227	NM_001271353	-4.70518
Hspa12a	heat shock protein 12A	17365992	NM_175199	-4.71241
Dgkg	diacylglycerol kinase, gamma	17329316	NM_138650	-4.77954
Robo1	roundabout homolog 1 (Drosophila)	17326604	NM_019413	-4.93065
Cdh8	cadherin 8	17512121	NM_001039154	-4.94562
Nrcam	neuronal cell adhesion molecule	17275255	NM_001146031	-5.00894
LOC105246207	uncharacterized LOC105246207	17547793	XR_876474	-5.04904
Nell1	NEL-like 1	17478406	NM_001037906	-5.65252
Ppp1r1a	protein phosphatase 1, regulatory (inhibitor) subunit 1A	17322429	NM_021391	-6.07453
Ffar3	free fatty acid receptor 3	17489314	NM_001033316	-6.78911
G6pc2	glucose-6-phosphatase, catalytic, 2	17371410	NM_001289856	-6.95009
Spc25	SPC25, NDC80 kinetochore complex component, homolog (S. cerevisiae)	17386161	NM_001199123	-7.84529
Tmem215	transmembrane protein 215	17412767	NM_001166009	-8.83474
Ffar1	free fatty acid receptor 1	17489318	NM_194057	-11.0435
Cox6a2	cytochrome c oxidase subunit VIa polypeptide 2	17496857	NM_009943	-14.1022

## Sheet: PAX6 targets in Leca2 data set
Direct PAX6 targets (Swisa et al 2017) differentially regulated in Leca2 islets
Gene Symbol
Depdc7
Gcnt3
Slc35f4
Chst8
Rtp4
Plac8
Dlk1
Rgs4
Cd52
Slc5a10
Tle4
Ifit2
Nr1h4
Abcg2
Syt16
Pigr
Nebl
Guca2a
Gfra3
Tmem132b
Rasgrf2
Cntnap5b
Egr2
Tle1
Klf10
Foxp2
Galk1
Cd44
B4galt5
Lrrn3
Serpine1
Dgkb
Anxa3
Scn3a
Rbp4
Thrb
Phlda1
Rsad2
Lgmn
Cd93
Scnn1b
Zdhhc14
Il17re
Ifi30
Sepp1
P2ry1
Tox
Nfkbiz
Prelp
Tspan15
Hs6st3
Tnr
Dopey2
Actr6
Zfp608
Kalrn
Pcolce2
Parvb
Tshz3
Olfml3
Rb1
Nfatc1
Fam183b
Rasgef1b
Rell1
Dusp6
Lpar6
Pde7b
Muc13
Chst15
Mgst1
Fam155a
Ehhadh
Atp2b4
Arhgef3
Foxp4
Arid3a
Tmtc3
Col4a1
Gadd45a
Lamb1
Rit2
Map3k5
Cplx2
Pax6
Dok5
Arid5b
Greb1l
Prkca
Larp1b
Tmod2
Imp4
Rassf4
Helq
Ift81
Tmem150c
Nudt7
Mtbp
Copz2
Snx8
Cars
Glp1r
Hsd17b13
Npas3
Gne
Ccdc130
Fam101b
Atp2a2
A930011G23Rik
Ccnd2
4933400F21Rik
Abca5
A830082N09Rik
Igsf11
Mir143
Ivd
Slc7a1
Ptprt
Cyp20a1
Abcc4
Ero1lb
1190002F15Rik
Dennd4c
Fh1
Nostrin
Dnajc21
Il6st
Ttc8
Eml5
Hspa9
Tubb1
Agap1
Rwdd4a
Gnpnat1
Ins1
Camk1g
Rapgef4
Oxct1
Cln6
2210019I11Rik
Reep6
Cabp1
Fam129a
Coro2b
Cdh4
Fam107a
Ttc28
Vipr1
Dyrk3
Pappa2
Ccbl2
Mpp3
Etv5
Wls
Pfkfb2
Grip1
Sv2b
BB557941
Gm4791
Ccdc6
Trpm5
Kcnip1
Olfm4
Slco1a5
Gm10941
Papss2
Adora1
Skap1
Pcx
Cntfr
Nnat
Cyb5r1
Dock5
Kcnmb1
Adh1
Angptl7
Sgcz
Ipcef1
Vgf
Vrk1
Kcnh5
Tat
Plk3
Igf1r
Slc4a10
Robo1
Cdh8
Nrcam
Nell1
Ppp1r1a
Ffar1
