# Supplementary material for: PAX6 mutation alters circadian rhythm and β cell function in mice without affecting glucose tolerance
Source: Commun Biol. 2020 Oct 30;3:628. doi: 10.1038/s42003-020-01337-x (PMC7599253; doi:10.1038/s42003-020-01337-x)
Supplement: Supplementary file 5 — Supplementary Data 2 [file 42003_2020_1337_MOESM5_ESM.xlsx]

## Sheet: Sheet1
Gene	Forward sequence	Reverse sequence
Arntl	TCCTCAATTATAGCCAGAATGACC	AACCGGAAGTCCAGTCT
Atp5b	GGTTTGACCGTTGCTGAATAC	TAAGGCAGACACCTCTGAGC
Clock	CCATCAAGAGCCTCTAACATTAAC	GCAAACATAAAGAGACCACTGC
Cry1	CCAGGCCTTTCTTTCCAAAT	CTTCCCTGGAAGAGCTCG
Dbp	GAAGGCAAGGAAAGTCCAG	TTCTCCAGGAAGGCAGC
Fbxw2	ATGGGTCACCAAGGTGGTT	TCCCAATTGGCCAAATCTT
Ffar1	TTCCTAGCTGCTCTCAGCG	TCGGGATCCCAGGCTTC
G6pc	TCGGAGACTGGTTCAACCTC	AGGTGACAGGGAACTGCTTTAT
Gcg	AGGCTCACAAGGCAGAAAAA	CAATGTTGTTCCGGTTCCTC
Gck	CTGTTAGCAGGATGGCAGCTT	TTTCCTGGAGAGATGCTGTGG
Ghrl	AGGCTCCAGCTTCCTGA	GTTTAGCTGGTGGCTTCTTG
Gys2	ATTTCTCCTCTTAATAACCCGTCATA	TGTGGGACACTGTGCAT
Hmbs	GCTGAAAGGGCTTTTCTGAG	TGCCCATCTTTCATCACTGT
Ins2	CAGCAAGCAGGAAGCCTATC	GCTCCAGTTGTGCCACTTGT
Mafa	CAGCAGCGGCACATTCTG	GCCCGCCAACTTCTCGTAT
Nr1d1	CGAACAGCATCTCTAGACAT	CTGTGAGGGCTGCAAGG
Pax6	CACCACACCTGTCTCCTCCT	GACTGGGGGTTGCATAGG
Pax6 – Leca2	TGTCTTTCGGAGACACTACC	GGTCTGCCCGTTCAACA
Pck1	CTTCTCTGCCAAGGTCATCC	TTTTGGGGATGGGCAC
Pcx	CTGAAGTTCCAAACAGTTCGAGG	CGCACGAAACACTCGGATG
Per1	GCATCCTCAGGTATTTGGAGA	CGACGGATCTTTCTTGGC
Pklr	CGTGAAGAAGTTTGATGAGATCCTA	GCTCTCCAGCATCTGTG
Ppy	GGCCTAGGTATGGGAAGAGA	CAGGGAATCAAGCCAACTG
Rpl13a	TGAAGCCTACCAGAAAGTTTGC	GCCTGTTTCCGTAACCTCAA
Slc2a2	GGGGACAAACTTGGAAGGAT	TGAGGCCAGCAATCTGACTA
Sst	ACCGGGAAACAGGAACT	CATCTCGTCCTGCTCAG
Tuba1a1	AAGGAGGATGCTGCCAATAA	GCTGTGGAAAACCAAGAAGC
Ucn3	GCTGTGCCCCTCGACCT	TGGGCATCAGCATCGCT
