# Supplementary material for: PAX6 mutation alters circadian rhythm and β cell function in mice without affecting glucose tolerance
Source: Commun Biol. 2020 Oct 30;3:628. doi: 10.1038/s42003-020-01337-x (PMC7599253; doi:10.1038/s42003-020-01337-x)
Supplement: Supplementary file 6 — Supplementary Data 3 [file 42003_2020_1337_MOESM6_ESM.xlsx]

## Sheet: Figure 1
Figure 1i	Arntl	Nr1d1	Clock	Per1	Dbp	Cry1
ZT0 Leca2-1	0.758984	0.649867	0.738425	0.965923	0.879648	0.882329
ZT0 Leca2-2	0.870837	0.730294	0.982268	0.989643	0.957049	1.14689
ZT0 Leca2-3	0.665329	1.47245	0.827897	1.08421	1.84463	0.86517
ZT0 Leca2-4	1.09339	0.89392	1.00755	1.09049	0.848703	1.12718
ZT0 WT-1	0.960689	0.952561	0.962053	0.897083	1.0163	1.03006
ZT0 WT-2	0.961799	0.944889	0.980001	0.873561	0.939522	1.03125
ZT0 WT-3	1.02608	1.02684	1.0323	1.01277	0.910669	0.966643
ZT0 WT-4	0.971851	1.06183	1.01926	1.10189	1.03287	0.965527
ZT0 WT-5	1.07958	1.01388	1.00639	1.11469	1.10063	1.00653
ZT12 Leca2-1	0.723037	1.06306	0.908058	1.24976	1.49485	1.09636
ZT12 Leca2-2	0.738229	1.84875	0.899704	1.09935	1.7818	0.824194
ZT12 Leca2-3	0.934418	0.899098	0.963166	1.09175	1.00579	1.03962
ZT12 Leca2-4	0.861829	1.80652	1.03948	1.4191	1.64908	1.01587
ZT12 WT-1	0.759861	1.73293	0.942255	1.52272	2.14354	1.01822
ZT12 WT-2	0.760739	1.6225	0.982836	1.46069	2.05504	1.13371
ZT12 WT-3	0.692782	1.43882	0.85462	1.53331	1.97588	1.1091
ZT12 WT-4	0.730593	1.3826	0.947713	1.56191	1.8943	0.94894
ZT18 Leca2-1	0.947462	0.956973	0.953203	1.27454	1.04729	1.11424
ZT18 Leca2-2	0.793961	2.08959	1.01808	2.0046	1.95206	0.961076
ZT18 Leca2-3	1.00962	0.922242	0.960943	0.926575	0.855594	0.935875
ZT18 Leca2-4	0.816283	1.15259	0.880171	1.50349	1.46239	1.17641
ZT18 WT-1	0.823862	0.985015	0.916489	1.37393	1.26576	1.08252
ZT18 WT-2	0.993419	0.998765	0.958725	1.29532	1.20999	1.24061
ZT18 WT-3	0.900506	1.02566	0.92393	1.03167	1.28491	1.01119
ZT18 WT-4	0.887083	1.09674	0.931432	1.08296	1.26283	1.05779
ZT6 Leca2-1	1.02608	1.05815	0.97887	0.847712	0.815071	0.898789
ZT6 Leca2-2	0.847024	1.13148	0.873082	0.830266	0.892958	0.788795
ZT6 Leca2-3	0.694385	1.30124	1.00175	1.38509	1.63391	1.07753
ZT6 WT-1	0.830551	1.72096	0.947713	0.98508	1.39958	0.805369
ZT6 WT-2	0.846046	1.72893	0.937911	0.951525	1.56193	0.765454
ZT6 WT-3	0.867824	1.70316	0.924998	0.949329	1.45733	0.827055
ZT6 WT-4	0.824814	1.84235	0.850189	1.04486	1.77563	0.861181

## Sheet: Figure 2
Figure 2a	WT-1	WT-2	WT-3	WT-4	WT-5	WT-6	WT-7	WT-8	WT-9	WT-10	WT-11	WT-12	WT-13	WT-14	WT-15	WT-16	WT-17	WT-18	WT-19	Leca2-1	Leca2-2	Leca2-3	Leca2-4	Leca2-5	Leca2-6	Leca2-7	Leca2-8	Leca2-9	Leca2-10	Leca2-11	Leca2-12	Leca2-13
1	91	98.25	101	92.75	86.5	88.25	97.25	87	93	98.75	90	90.5	91.75	86.25	90.5	96.25	100.75	90	84.25	89.5	77.25	92.25	100.5	100.25	100.25	101.75	94.5	111.25	98	97.75	87.75	87
2	82.75	96.25	90.75	93	87.5	82.75	84.75	84.5	90.5	99.5	95.25	100.75	95.5	106	97.75	101.5	99.75	102.5	89.75	93.25	86	115.5	115.5	101	111.25	103.5	93.25	119.75	104.25	102.25	84.5	96.25
3	92.25	93.25	91	94	91.5	88.5	88.25	93.5	92.25	94.5	96	94.75	85	87.75	90	95	103	92.75	87.25	92.75	86.25	124.25	119	83.75	103.5	94	87.5	102.5	98.25	86.25	94.25	92.5
4	81.25	95.75	92.5	100.5	89.25	99.25	93.25	96	89.75	93.75	84	93.75	92.25	94	85.75	96.75	101.75	92.5	90.5	117.5	82.75	116.5	117	101.25	98.75	99.75	92.25	105	93	91.75	92	81.5
5	83	96.25	95.5	94	83.5	91.5	83	103.5	97.25	102	88.5	102.25	87.5	98.5	88	102.5	104.25	95	94.5	119.75	83.5	100.75	81.25	86	108.25	105	90.75	105.5	92.5	92.25	80	84.5
6	102.5	105	84.75	97.25	85.25	83	88.75	101.25	108.25	108.5	95.75	102.5	99.5	98.25	95.5	103.5	113.75	101.75	95.75	110.25	84.25	107	102.75	89.25	101.5	99.25	72	101.5	100.5	85.25	83	85.25
7	114	122.75	114	119.25	115.25	106.25	115	138.75	127.25	130.75	111.25	134	109.75	104.25	116.75	111	123.75	135.75	113	103	86.5	96.25	77.5	81.75	107.75	98.75	86	98	105.25	96	84.75	76.25
8	142.25	155	136.25	137.25	133	128.5	122.5	134.75	129.5	117.25	123.75	140.25	132.25	131	135	108.25	128	129.75	111	115.25	86	100.25	113	87	101	109.25	77	100.25	105	98.5	81.5	83
9	101.5	153.5	115.25	110.75	100.25	103	138	131.75	115.75	115.25	111.75	109.5	123.5	129.5	116	110	126.25	117.75	130	111.25	93.5	88.75	91.75	89.25	98.5	100.5	79.75	101.75	104.25	93.25	84.25	76.75
10	125.5	119.75	124.75	107.75	110.5	120.5	100.25	119.75	122.25	108.5	119.75	134.25	114.25	108	126.5	95.5	137.25	139.5	111	112	85.25	94	89.25	69.75	111	101	85.25	92.75	102	87	81.25	85
11	93	118	115	99.25	103.5	104	98	100.5	110	122.75	120.75	118	110	133.75	103	107	140.5	106.75	114.5	99.75	85	93	97.25	68.75	107	102	79.75	90	100	93.75	77	73.75
12	100.75	99.75	109.5	102.75	111.5	112.5	129.25	130.25	98	122.75	86.25	114.5	104.5	109.75	104	99.5	140	132.5	105.25	105.75	87.75	91.75	100.25	74	107	104.25	83.25	89.5	107.5	96.5	92.25	81.75
13	101	132	102	110.75	108.75	101	127.25	105	133.5	120.25	124.75	108.25	114.5	122.75	119	100.75	138.5	111.5	118.75	108.75	90	97.5	99.75	60.5	109.75	110.5	87.5	85.75	100.25	91.75	84	80.75
14	92	136.25	89.5	94.75	93.75	89.75	91	103.5	109.5	111.5	94.5	114.25	98.5	100.75	98	95.5	126.25	110.75	86.25	109.25	91.25	93.5	95	69.25	104.5	117.5	100.75	84.25	101.5	78.25	94.5	89
15	90.5	97.25	123.75	109.5	101.25	95.25	112	114	109	108.25	104.25	103.75	105	98	115.75	96.25	115	113.25	107	109.75	82.75	102	93	79	91.75	111.75	113.5	85.25	110	94.75	89	84.25
16	93	89	96	97	93.25	115.75	93.75	110.75	106.75	120.5	101.75	107	119	102	102	104.75	110.75	102	98.75	111	83.75	107.5	82.75	93.25	104.25	119.25	97.75	85.25	101	88.75	93	82
17	103.25	133	96.75	100	96.75	93.25	106.75	101.25	108	118.5	103.5	106.25	125.75	89.5	113	103.5	113.25	114.25	104.5	111.5	91.75	107	85	73.75	93.5	117	100.75	89.75	101.75	95.75	88.75	93
18	100.75	107.25	111.75	119.75	112.5	92	97.75	100	99.75	109.5	105.5	89.25	98.75	103	111.5	111.5	120.25	92	95.75	99.25	83.75	119.25	80.25	88.5	104.25	113	96	85.75	105.5	103	97.25	80.5
19	88	104	102.25	99.75	98.25	83.75	105.25	124.25	106.25	100.5	90.25	89.5	97.75	102.75	91.25	108.5	134.5	99.25	83	103.75	81.75	118.5	84.5	92.25	94.25	106.25	110.25	103.25	101.5	96.25	91.75	97
20	92.75	98.25	99.75	95.25	93.25	84.5	92.25	96.25	94.5	98.5	101.75	104	90.25	101.75	103.25	100.5	99.25	84.5	85.5	95.25	89	117.75	88.75	90.75	95.75	113.25	95.75	97.5	102.5	99.25	99	89.5
21	93	97.25	89.75	110.5	97.25	86.75	93.25	96.5	89.25	91	93.25	101.5	102.75	97	83.25	93.5	118.5	93	93.25	97.25	81	113.75	105.5	96.75	98.5	117.25	86.5	103.5	112	104.5	96	87.25
22	89.25	99.75	102.25	104.75	94.5	96	108	91.25	92.5	100.25	90.25	88	88.75	98.75	99.5	96.25	96	92	81.25	95.25	79.75	124.25	98.75	102.75	107	113	83	101.5	106.5	99.25	96.25	93
23	86.25	101	91.75	93	93.75	75	83.5	95.25	89.5	99.5	95	106.5	92.5	94.25	92.25	103.75	109.5	84.75	82.75	93.25	80.5	105	104	91.75	113	122.25	98.5	101.25	106.75	98.75	95	85.25
24	91	96	91.5	91.5	87.25	84.5	90	87.75	92.75	96.75	93.5	90	91.25	97.5	88.75	88.25	99	93.25	90.75	89.25	85.25	115.75	98.75	82	116.5	119.75	80.75	110.25	103.25	99.25	96.5	91
25	89.3333	94.6667	85	100	92.6667	79.6667	97	100	95	100.667	94	88.3333	90.6667	92.3333	80.6667	95.6667	117.667	83	83	91	85	107	103.667	101.333	126	116.667	77.6667	96.3333	98.3333	104.667	94.3333	87.6667
26	93	94.75	91.5	98.25	90	73.25	88.75	92.75	88.75	98	88.5	90.25	95.25	93	81	93	100.5	88.25	91.25	99	89.5	108.25	104.5	83.5	118.75	105.25	94.75	112	95	107.25	92	89.5
27	89.25	95	94	95	87.5	82	101.25	102.75	87	99.25	92.75	98.5	93.5	98.25	93.25	102.75	103	92.5	84.5	112.75	81.25	114.5	104	87.75	128.5	110.25	87	104.75	102.25	107.25	96.25	87.75
28	94	98.25	93.75	93.5	88	79.25	88.25	99.75	88.25	102.75	92.25	107.75	93.5	97.75	82.5	100	108.25	103.5	97	96.25	90.75	118	98	102.25	115	108.25	92.75	101.75	97	104.5	89	85.75
29	94.5	106.75	104.25	98.25	88.5	83.25	93	103.5	100	109.75	100.25	100.5	98.25	97	94.5	101.5	108.5	96.5	92	103.25	86.5	115	105.25	82.75	106.25	99.25	80.5	100.25	95.75	93.5	78.75	85.75
30	114	133.25	110.75	112.5	110.25	113	109.5	122.75	106.5	120	124.5	120	112.75	119.25	108.25	127.25	125.25	133.25	121	105.75	85.75	106.5	97.5	64	102.75	115	79	102	113.25	94.5	80.25	79.75
31	144.25	162.5	141.25	138	135.75	120.25	145.5	151.75	122.25	141.75	139.25	143.5	130.25	130	136	125.5	120	132.5	134.25	109.25	96	103.5	106.25	68.25	96.25	115.25	78.25	101	104.75	92	82.25	71.5
32	118.75	154.25	119.25	107.5	132.25	105	148	116.25	106.5	107	112.25	138.75	124.75	133.5	139	124	121.75	145.25	137	109.25	88.75	95.75	95.25	55	106.75	109.5	73.75	100.75	103.75	97.75	80	81.25
33	118.25	112.75	117	118.25	133.25	111.5	131.5	130.5	121.75	130.75	115.25	121.25	129	130	132	96.5	135.25	108.25	112.25	114.5	85.5	108.75	107.5	57	95.25	107.5	84.75	102.25	109	97.5	81	74.75
34	116.25	155.25	120	104.75	104.5	107.75	124.5	118.5	127.25	136.5	106	127	124.25	107	116.25	108.5	138.75	132	117	110.5	85.75	90.75	96.75	78	115.5	103.75	85	89.75	113	84.25	80.25	76.5
35	117.25	114.5	109.75	96.75	109.75	107.5	97.75	117	127	115	123.25	127	132.25	126.25	110.5	100	129	100	106.25	101.5	88.75	99.25	89.5	53.5	100.75	109.25	101.25	98.5	116.5	90	85.75	79.75
36	93.75	122.75	95	111	103.25	91.25	133.5	102.5	102.25	112.25	120.25	115.5	100	103	122.25	110	144.75	117.75	110.5	102.5	93.5	94.25	103	80.25	102.25	116	100.5	90.25	115.5	88	85.5	69.75
37	89.75	106.25	99.25	93	87.5	109.25	97.5	102.5	103.75	124.25	113	119.25	106	104.25	98	97	140.5	104.75	104.75	109.5	75.25	95.5	92.5	107.25	113.5	120.75	97	87.25	105.5	88.5	97.5	78.5
38	87.5	120.25	103	96	112.5	94.25	121.75	110.25	103.25	99.25	104.5	108.75	95.25	99.75	103	101.5	124	113	93.75	102.5	86.25	102.75	92.5	93.75	109	114.5	101.5	84.75	105.75	91.25	94.5	79.25
39	110.5	109	115.5	94	83.75	88.5	83.5	103	97.5	101.5	95	83.5	103	104.5	99.5	95.5	113.25	91	89.25	110	84	109	78.25	74.75	102.75	111.5	102.5	83.25	105	84.75	94.25	91.5
40	87	117.25	102	98.75	100.5	101.5	93.5	120.5	102.5	112.5	122.5	101	94	91.5	113.5	100.25	122	85.5	86.75	96.5	80.25	117	83	77.75	95	121.5	79	91	100.25	91.75	98.75	94.75
41	89.75	130.5	113	102.75	98	77.5	93	90.5	115	98.75	100	94.25	108.25	104	99.75	99.25	124	105.75	104.25	102.5	83.75	114.25	79	85.5	98.5	111.25	101.25	92.5	98.75	101.5	90.25	90.25
42	97.5	104.25	97.75	97.5	93.5	89	97.25	101	94.25	100.25	96	79.75	89.25	95.25	104	101.25	133.5	80.75	88.25	96.75	86.5	112	80.5	86.5	104.25	115.5	78.75	103	108.5	96.25	104.25	93.75
43	83.25	100.75	95.75	89	90	72	88.5	99	99	95.5	88.25	113.5	95	93.5	95.25	104.25	104	106.25	87.5	96.25	79.25	122.75	79.5	85	102	105.5	71	102.75	101.75	100	96.75	89.25
44	91.75	92.5	93.25	94.25	87.75	85	78	87.25	86.75	99	86.5	81.5	103.75	86.75	88.25	94.25	109	85.5	77.5	94.75	82.75	108.25	102.25	83.5	104.25	115.25	104.25	98.75	90	105.25	98.25	90.75
45	87.25	98.75	86.75	100.25	94	72.25	97.75	93	90	95.5	92.75	91.5	85	89.25	91.25	93.25	89	83.75	88.75	90.75	84.25	132	96.25	89.75	107	115	70.75	96.75	93.25	104.25	97.5	90
46	82.25	93.25	90.25	85	85.25	73.25	82.75	90	85.25	99	87	87.25	99.75	93.75	91.25	97	111.5	85	76.25	92	80.5	108.25	90.25	90	119.75	121.25	92.5	101.75	89.75	100.25	102.5	91.5
47	94.5	88.75	94.5	93	90.25	85	88.5	100.75	82.5	93	86	94	91.75	91	88.5	95	87.5	96	90.5	97.5	80	131.5	102.75	97.25	119.75	110.25	92	102.5	83.25	86.25	94.5	90.75
48	84.5	85.25	89.25	89.75	89.25	78.25	94.75	88	84.25	95	91.75	88	86.75	88.5	91.25	96.5	87.75	86.25	79.75	86.75	80.25	115	93.5	89.75	120.5	114.75	92.5	109	79.25	103.25	89	89.25
49	86	88.25	88.5	88.75	89.5	78.25	86.5	98.25	84.75	96.5	86.75	87.25	92.75	85.25	96.25	91.25	91	85.5	85	100	84.5	114.75	95.5	95.75	127.5	103.5	91.75	99.5	82.75	98.5	93	89
50	93.25	87.25	91.5	92	85.5	81.5	82.5	97	84.75	92.5	88.25	97	94.75	90.25	96.75	92	96	94.5	84.75	107.25	89	112.25	116	96.75	135.25	108.5	87.25	108	90	93.25	89	91
51	92.5	104.25	95.25	93	90	79.25	84	98.5	91	100.75	90.5	92.25	94	89.75	96.5	100	100.5	98.75	90.75	104	85.25	108.25	94.5	96.5	120.25	103.5	80	101.5	85.25	105.5	79.25	85.5
52	102.25	96.75	91.25	94	91.75	94.75	90.25	105.25	93.25	108.75	91.75	103.25	91.25	97	99.75	104.75	106.25	98.25	97.75	97.5	91.25	110.75	104.75	101	109.25	104.25	77.5	104.25	89.75	92	89.25	83.25
53	116.75	118	118.5	116.25	108.75	106	111.5	129	127.75	127	125.25	122.75	122.25	107.5	126	120	130.25	115.25	110	106	88	106.25	103.75	97.75	112.75	107.75	79	90.25	97.75	102.25	84	82.25
54	134.75	157.5	140	123.5	136	142.25	140.5	152.5	131.25	126.25	140.75	159	150	134.25	146.5	127.5	120.75	136.25	117	106	98.25	102.5	104.75	90.25	108.75	108	78.5	100.25	123.75	101.5	78	76
55	97.5	155.5	137	126	127.25	102	151.25	132.25	107	126.75	111.5	142.5	132.5	129.5	139.5	115	131.25	139	112.25	106.25	85.75	100.5	97.75	94.5	110.5	110.75	87.5	102.75	120.25	95	85.75	80.75
56	129.75	168.25	124.5	101	103.25	119	129	119.75	115.25	136.75	135	131	140.5	116.25	106.5	115.5	141	95.75	115.25	108.5	86.75	101.75	116	100	107.75	107.75	82.75	104	97	94	84	77.75
57	106.75	127.5	115.5	99.25	116.75	91.25	96	118.25	142.75	117.75	105	128	127.25	111	134	104	129	122	98	98.5	82	92.25	86.75	88	110.25	111.5	82	87.75	100.25	96.75	78.75	76
58	132	122.5	115.5	105.25	106.25	105.25	142.5	127.25	120.25	131.75	119.25	118.75	109	116.75	120.25	98.5	130.75	130	113.25	99.75	84.75	87.25	105	94.5	106	114.5	96.75	92.25	105.5	89.25	84.5	79.75
59	97	101	114	106.5	109	104.25	123.5	127	124.75	110.25	104.75	115.25	117.5	105.75	117.5	107.25	129.25	102	95.25	106.25	90	86	81.75	82	110.5	113.5	105	86.25	106.5	85.5	88	85
60	117.5	98	91	92.25	90.25	104.75	105.5	117	100	109.5	125.5	93.25	106	93.75	91.5	98	125.5	114.5	97.5	108.25	93	107	88.75	92	112.5	112.75	98	84.75	98.75	79	96	78.75
61	89	103.75	100.5	102.75	89.25	91.25	101.25	91.75	100.5	105.75	118	112.25	90.5	113.75	101.75	98.5	116.5	100	88.75	101.5	83.75	95.5	79.25	90.75	109	119.75	96.5	84	107.25	92.75	97.5	86
62	88.5	138.25	117.5	93.75	87	90.5	107.25	96.5	97.5	120.75	98.5	99.5	115.25	91.75	93.75	97.25	118.25	100.5	107.5	106	83.25	98.25	86.75	86.75	109	120.25	93.25	91.5	93.25	85.75	93	86.5
63	116.5	102	92	100.75	104.5	80.5	89.75	120	122.25	102	125	98.5	95.75	104.25	95	102	120.5	104	91.75	97	87.75	96.75	87.5	83.5	107.25	107.25	100.75	85.25	101	89.5	97.5	81.75
64	92	101.75	88	105.5	100.75	104.25	85.75	96.25	110.5	93.75	105.75	105.75	126	93.5	128	101.75	130.5	108	83.75	94.25	87	103.25	80.75	92.75	105.5	117.25	96.5	106	97.25	104	99.75	88.75
65	90.75	101.75	105	104.75	93.25	76.75	95	105.5	93.25	105.75	95	95.25	99.75	97.75	87.5	102.25	115.5	89.5	98.25	95	86.25	93	76.75	88.5	101.75	113.5	100.5	105.5	96	104.25	96.25	82.75
66	88.25	99.25	97.75	89.25	97.75	90.5	79.25	89.25	95.25	90	97	109.25	95.25	96.5	107.75	101.75	117.5	99.5	85.75	92	90.75	91.5	104.75	109.75	104.25	112.5	98.25	98	113.25	105.25	102.25	97.75
67	90.25	97	99.75	99	93.75	67	94.25	99.5	92.5	105.5	94.25	88.75	94.25	93	92.5	99.75	104.25	92	83.25	85.75	82	103	91.75	104.5	102.75	108	90.75	99.75	97.5	97.25	98.25	93.5
68	95	97.75	88	95	90.25	85.75	92.5	96.25	89.75	99.75	88.25	98.5	96.75	92	98.25	93	101.5	83	81.25	83.25	81.5	98.75	108.75	111.25	110	117.5	102.25	105.25	99.75	102.25	98.5	88.25
69	95	98.75	86	100	98	73.25	81	90	82.25	89.75	93.75	87.5	88	90.5	94.25	89.5	92	99.25	78.5	93.25	84.5	103.5	119	110.5	124.75	121.5	94.75	103.5	97.25	105.75	98.5	94.25
70	89.5	95.25	95.25	90	89	80	87	91.5	88	102.5	93	91.75	92.25	87.75	96.25	101.25	92	93.5	84.25	89	87.5	99.75	119.5	107.25	114.5	102.5	96	106	91	107.5	91.75	94.25
Figure 2b	WT-1	WT-2	WT-3	WT-4	WT-5	WT-6	WT-7	WT-8	WT-9	WT-10	WT-11	WT-12	WT-13	WT-14	WT-15	WT-16	WT-17	WT-18	WT-19	Leca2-1	Leca2-2	Leca2-3	Leca2-4	Leca2-5	Leca2-6	Leca2-7	Leca2-8	Leca2-9	Leca2-10	Leca2-11	Leca2-12	Leca2-13
Light phase	90.0848	97.4271	93.5414	95.1818	90.4385	82.1907	89.9839	95.2941	91.2307	98.7956	91.8266	95.2388	92.5533	93.8619	92.8318	97.7545	103.461	92.4931	86.9484	97.963	83.6525	109.099	100.852	95.6312	109.744	108.547	89.6086	103.725	96.6022	99.3656	92.343	89.2567
Dark phase	107.292	124.889	112.062	107.076	107.514	103.618	113.743	116.771	114.014	117.042	113.826	116.819	115.222	111.201	114.965	105.944	127.271	115.056	106.75	105.806	86.9722	100.146	92.9028	81.1806	105.229	111.431	90.7639	92.4028	105.097	92.6181	87.9028	81.4653
Figure 2c	WT-1	WT-2	WT-3	WT-4	WT-5	WT-6	WT-7	WT-8	WT-9	WT-10	WT-11	WT-12	WT-13	WT-14	WT-15	WT-16	WT-17	WT-18	WT-19	Leca2-1	Leca2-2	Leca2-3	Leca2-4	Leca2-5	Leca2-6	Leca2-7	Leca2-8	Leca2-9	Leca2-10	Leca2-11	Leca2-12	Leca2-13
1	393.5	120	329	176.5	140	440.25	547.25	93.5	142	183.75	158.25	231	591.25	98	292.25	278.75	53.5	48.5	43.5	245.25	277.5	335	854.25	668	625.25	344.25	524.25	1315	79.75	570.75	282	238
2	148.25	153.75	148.5	178.25	230.75	138.5	51.5	138.5	95.25	318.5	233.25	384.75	28.25	242.75	207.75	202.25	219.75	350	232.5	485.75	574.5	1039.5	1139.75	1269.75	508	89.25	467.75	1127.75	511	489.75	209.5	415.75
3	185	85.5	121	156.75	199.75	217.25	196.25	181.25	130.75	164.25	217.5	118.25	174.5	139	196.5	206	291	193.5	48	805.75	322	919.25	1324	192.25	801.5	263.75	385.25	781.5	300.25	364.75	570	650.25
4	111.25	154.75	106.25	237.25	203	305.5	323	192.5	234.75	102.75	277.75	172.5	173	231.5	163	105.75	55.25	118.5	209.75	1210.75	512	687.25	1124.75	770.25	183.5	177.5	945.5	808	115.75	367	354.25	194.75
5	116.25	333	312.25	280.25	194.75	248	121.5	303	247.75	336.5	274.25	203.75	183.5	367	210.75	197.5	497.75	307.5	274.25	1020.25	424.75	523	514.25	96.75	598.25	150.5	964	849.25	223.25	348.75	335.25	559.75
6	208.75	172.75	157.75	276.5	263.75	277	271.25	180.75	253.5	639.25	346.25	355.25	331	210.5	297	345.75	275	254.5	209.5	607.75	566.75	684.75	947.25	383	343.5	445.25	78.75	720.5	364.75	219	301.25	432
7	925.75	720	837.25	1014	824.25	1047.75	1097	1209.75	831.75	995.75	852.75	1467.25	1255.75	874	1168.75	532	591.25	1098.5	982.75	465.5	495.25	508.25	167.75	252	820.75	328.75	589.25	503	708.5	276.75	96.25	247
8	1911.25	1204.25	1356	1285.25	1028.75	1216	1055.75	696	736.25	966.75	1328.75	1381.25	1794	1062.75	1831.25	562.25	563.25	1531.75	713.25	490.5	498	418.75	616.25	718.75	560.75	679.5	114	423	790.25	504.5	84.75	669.5
9	378.5	956.5	402.75	837.75	421.75	551.75	1840	887	564	383	817.25	514	1289.25	1236.5	755.75	406.5	494.5	761.5	1028.75	390.75	312	208.75	343.25	949.25	284	486.25	271.5	731	384.25	294	175.25	267.5
10	1245.75	625.75	996.5	129	481.25	782.5	566.5	641.25	916	398.5	1115.75	1505.25	622	380.5	1239.5	114.5	707.25	1557.75	510.75	652.75	487.25	472	221	42.25	707.25	735	189	440.75	1122	233.25	142.25	341.75
11	311.25	381.5	791.5	219.75	593.5	1063.25	364	311	397	1006	1247	709.25	943.75	1394	881.5	476.5	680.25	460	1016.5	164.5	387	216.5	270.5	216	1198.25	259.75	214.5	294.5	354.25	146.25	179.5	78.25
12	528	194	526	362.5	794.5	901.75	1967	1069	165.5	763.5	30.25	1149.75	502	501.5	521.5	346.5	693.25	1095.5	624	579.75	478.25	122.75	244.25	341	657.5	525.25	289.75	433	393.75	367.75	212.75	229.25
13	708	637.25	239.25	484.5	444.5	863	1742.5	251.25	1137.75	589.75	1213	460.5	700.75	1209.25	873	127	839.75	514.75	1142.5	512.75	433.25	225	314.25	91.25	791.5	1099.5	333.75	65.25	436.75	332.75	328.75	90.5
14	44	766.5	162.75	90.5	190.25	159.5	528.75	178.5	659.5	155.25	498.25	733.5	49	119	176.25	125	580	845.75	123	582.5	815	253.25	662	297.5	917.5	971.75	1024.25	245.75	354.75	45.75	447	207.5
15	347	98.5	816	336	625.25	286	1054.5	812.75	733.75	424	755.5	643.5	502.5	474	831.5	125.75	272.75	509.5	361	438.75	503.25	1208.5	533	641	86.5	376.5	1282.25	62.75	749	217	439.75	147
16	140.5	117.25	226.25	152.5	199.75	954.25	153.75	782	151.75	610.5	228	387	831.25	468.5	461.75	254	310	519	376.75	615.5	295	1333.25	346.5	327.75	606.25	1134.5	858.25	136	760	199	350.5	329.25
17	498.5	837	289	229	401.75	601.75	639.5	243.75	716.75	612	731.5	538.75	879.75	231.25	588.5	167.25	188.75	574.5	644.25	603.5	799.75	259.25	364.75	132	489.25	925.75	695.75	58	161.75	404.75	288.75	904.25
18	658	119.75	933	938.25	950.75	209.75	436.5	382.25	384.5	399.25	717.75	32	64.5	595	898.75	475.5	631	432	416.25	282	389.25	1387.75	59	259.75	508	831.25	692	101	549.5	351	335.25	437.25
19	242.75	419	399.75	214	511.75	222.25	845	1301.75	477.25	426.5	418.25	91	774.5	204	304.25	299.25	904.25	534.25	51	356.5	37.25	868	285.5	319.25	13.25	750.25	1438.5	597.75	751.75	386.25	450.5	473.5
20	421.25	396	527.75	286	663.25	523.25	472.25	147.25	172.75	186	510	562.25	10	429	356	611.5	97.5	60.5	237.5	332.75	618.25	849.25	235.75	635.75	168.5	708.5	783.5	535	399.75	292.25	516.25	826.75
21	137	37	67.25	569.75	518.75	144.25	111.5	592	132	56.5	366	292.75	808.25	272.75	213	150.75	622.5	335.25	334.25	144.25	59.75	588	436	779	177	856.75	535.25	779.5	430.5	632.25	422.5	731.75
22	292	125.5	338	374.5	201	498.25	639.25	21	194.75	289.5	165	60.25	318.5	340.5	337	120.5	81	283	20.75	403.5	81.25	1115.25	261.5	505	339	994.25	368	434	362.25	375.25	276	405.5
23	67.5	250.75	226	85.75	254	34.5	43	431	58	224.75	159.75	442.5	20	25.5	147	282.5	473.25	45.75	158.75	230.5	290.25	145.5	598.5	263.5	704.75	2034.25	849.5	520.25	469.5	366.25	654.75	803.25
24	299.5	116	202.25	67	190	100.25	218.25	4	259.25	109.5	267.25	62	102	271.75	150.75	49.5	168.5	280.25	167	190	203.75	816	513.75	565	744.25	333.75	226.5	688.75	446	346.25	329	420.5
25	176.667	213	66	315.667	103.667	254.667	148.667	452	121	300.333	146	39.6667	170.333	145.667	66.6667	142.667	459.333	100.333	20.3333	252.667	158.667	57	510.333	807	1797.67	1028.33	261	265.333	166.667	514.667	160	418.667
26	81.75	89	247.5	148.25	220.75	56	108.25	229.75	48	106	74.5	127.5	239	215.75	5	137.75	230.5	106.5	256.75	632	305.25	493.75	643.75	171.75	1220	83	818.25	804.5	82.5	389.5	585	489.5
27	131.75	102.5	131.25	88	208	172.5	262	279	86.75	120.25	122.5	189.75	196.25	228.5	238.75	160	188.5	197.75	84.75	908.75	438.25	1050.5	387	473	2626.5	184	406	901.5	198	487.5	510.75	563.25
28	115.75	152.25	170.5	171.25	145	241.25	180	155.25	186.25	207	185.5	204.25	158	194.5	42.75	172	227.5	537.25	230	474.5	436	684.75	335.5	425.25	814.75	245.75	899	454	227.75	528	267.25	460.5
29	202.5	211.5	366	232	201.25	170.5	287.75	251.75	348.5	219	311	220.5	274.25	273	192	445	199.25	432.5	178.75	475.5	517.25	486.25	562.75	422.75	908.25	244.75	258.75	667.5	215.5	430	90.5	667.5
30	663	744.5	894.25	653.75	924	887.5	863	639	465.25	704.5	857	856	1173.25	850.5	849.25	708	571.25	1947.75	787.75	689.25	565.5	474	319.75	110.25	610.25	495.25	466.75	743.25	532.75	287	102.5	437.5
31	1534.75	1171.25	1473	1187	1060.25	1026	1586.25	1366.5	855.25	1127.25	1409.25	1371.25	1970.75	1879.25	2028.5	2039	354.25	1650	1034.5	671	604	346	338.5	387	213.75	972.75	105	456.25	829.75	499.5	322	212.5
32	936	1119	794.5	455.75	873.75	927.75	1472.75	568.5	365	354.25	737	1383.5	1517	1602.75	1515.75	1472.25	292	1838.5	1141.25	696.75	549.5	76	230.25	52.5	950.25	511.5	136.75	327.5	232.75	286	165.5	541.5
33	1126.75	196	542.25	534.25	892	908.5	1862.75	765.5	538.5	875.25	951	575.75	2263.75	1244	1468.75	232.5	730	955.25	598.5	607.75	535.25	588.5	306.5	101.25	117.25	580.25	456.25	595	611.5	418.75	134.75	33
34	1131.25	1009.5	992	367.25	604.75	988.25	1883	786	837	976.5	468.5	1116	1248.75	784	722.5	723.75	824.75	1716.75	992.5	472	454.75	21.75	461.5	507.75	461.5	431.75	470.5	80.25	697.5	227	163.25	287.75
35	1164.5	180.5	696.25	384	534.5	975.25	532.5	1125	1225	308	1436	1225.5	1292.75	920.75	762	149.5	355.75	396.25	510.75	646.75	551.75	162.75	78.5	22.75	778.5	712.25	909	460.75	144.5	86.75	266.5	21.75
36	89.5	735.75	170.75	484.5	491.25	954	1252	67.75	363.25	190.5	1292	651.75	345.75	908	1018.75	514.25	1043.25	996.5	1073	678	684	38.25	943.25	195	478.25	1081.25	1095.75	337.5	580	251.5	229.25	112.75
37	241.5	120	237.5	401.75	338	793.5	191.75	313.5	369.5	722	857	555	374.25	356.25	85.75	85.75	636	504.75	556.25	541.5	276.75	186.25	142	397	766.25	996.5	688.75	32.25	171.5	203.5	346.25	197.25
38	529.5	564.5	583.5	58.25	738.25	226.5	881	545.25	493.25	140.25	344.5	572	40.25	636.75	473.25	168.25	358.5	965.5	125.25	755.5	360.5	559.5	838.75	506.5	1219.25	953	987.75	50	426.75	131.25	336.75	242.5
39	439	135	516.25	196	150.25	230	120.75	414.5	331	179.75	121.75	33	640	390.25	113	148.25	217.75	347	173	602.25	438	583.5	39.5	42.5	438	823.5	1026.5	98.25	424.5	193	352	533
40	89.75	268	485.75	245.25	369	768.5	450	1120.75	588.25	477.75	1204.75	255	723.25	102.5	831.75	195.5	238.75	250.75	100	722.75	269.25	527.75	80.5	189.25	67	910.25	421	244.5	483	428.5	532.25	463.5
41	444.75	749.25	974.25	288.5	412	106.75	192.25	151.25	1555.25	202.75	879.5	388	515.25	689.75	285.75	346	389.5	1692.25	691.5	685.25	402	484.25	110.5	161.75	59	77.75	1114.5	261	270.5	567	221.75	760.5
42	543.75	271.75	335	317	656.75	630.75	571.5	281.75	224.5	320	576.25	45.5	150.5	851.75	759	413.5	927.5	212.75	499.5	63	453.75	257.5	217.25	206	384.25	712.5	535.75	574.25	432	395.25	530.25	634.25
43	24.75	292.25	607.25	491.75	202.75	20.75	413	406.5	759	185.25	310.5	674.75	265.25	279.25	400.25	495.5	89.75	1037.75	326.5	353.75	116.25	343.25	150.5	301.5	131.75	181.75	111	452.75	440	489.75	258	523.75
44	194.5	90.5	475.5	179	328.5	379	25.25	189.25	186.25	597.75	134.75	38	537.5	11	479.75	305.5	617.25	80.5	14.5	577	442	156.75	461.5	276.25	332	754	1284.75	545.75	176.75	515	341	609.75
45	76.5	423.75	180.5	316.25	171	91.75	478	167.5	386.25	59.5	312.75	343.5	82.75	477.75	155	80	43.25	157.25	269	184	131.5	343.5	285	309.5	270.5	855	92.5	369.75	427	370	878.75	408.5
46	121.25	110.25	58.75	280.75	238.25	30.5	64.5	134.25	102.75	199	129.25	128	247	44.5	267	142.5	627	155	38.75	204	126.75	65.25	200.75	182	997	1347.25	911.25	616	597.5	320.75	486	753.25
47	86	42.75	236.5	96.5	100.75	248.25	201.75	318.25	45.5	84.75	70.75	204.5	151	153.75	89.75	171.75	68.75	430.25	376	294.5	209.75	897.75	427.5	443	1401.75	73.25	745	363.25	79	168	254.75	395.75
48	99.75	60.5	155	164.5	287.75	144.25	125.75	158.25	162.5	120.5	204	130.25	54.25	130.25	101	139.5	136.5	135.25	55.5	270.25	164.25	165.25	290.25	161	788.25	1294.75	958.25	662.75	46.75	1011.75	265	521.25
49	20	22.25	199	103.25	205.25	245	130	246.75	151.5	142	77.25	71.25	165.75	55.75	123.75	174	87	117.25	114.75	768.5	649.75	265.25	467.75	488	796	137.75	938.5	331.25	166.75	385	695.5	438.5
50	145	114.25	120.5	177	144.75	225.25	156.25	229.75	169	135.75	124.5	173	153.5	103.25	141.5	130	129.75	161.5	57.5	1295.5	650	596.75	979.5	213.75	749.25	146.25	462.75	943.25	281.25	270	497	209.5
51	170.75	311.75	215.25	205.25	230.25	162	116.5	205.25	165.25	167.25	121	109.25	255	298	262	192.75	99	305.5	158.75	779	799	166	429	349.75	647	194.75	603.5	458	166.5	403.5	43	412.25
52	162.25	93	293.5	168.75	257.75	290	164.25	249	297	180.25	164.25	251	161.5	155.75	180.5	388	244	220.25	270.75	549	355.25	325.75	896.25	593	516	301.25	66.75	803.5	280.75	154.75	443	810
53	806.25	719	1030.75	835.75	776.5	948	878.75	826.75	892.25	730	901.75	623	1285.75	540.75	1211.75	1084.5	614.5	937.5	770.5	1099.5	460.5	373.25	635	497.25	596	250	436.5	106.5	643.75	709.5	175.75	93
54	854.75	1578.5	1532.5	730.25	1180.75	1189	1471.25	1544.25	582	563.5	1543.5	1735.25	1807	1758.75	1497.5	1949.25	814.25	1380.75	1168	1225.75	480.75	343.25	679	357	618.5	433.5	335.25	693.25	1575.5	655.75	34	240.75
55	219.75	1538	1360.25	1299.5	834.25	447.25	1564	962.25	300.5	727.5	894.25	1192.25	1087.5	1788.5	1471.25	842	331	1396.5	454	1092	617.5	344	566.25	1152.25	922.75	423.75	201.5	679	1157.75	328.25	198.75	388
56	1652.75	1383.5	1122.5	255.75	482	1334	1582.75	628.75	577.5	986.75	1345.5	973	2528	723	249.25	716	640	318.75	1098.5	1252.5	273	709.5	1055.5	589.25	122.25	734.25	128.5	478	722.75	509.25	166.75	108.75
57	461	680.25	896	197.75	986.75	210.25	362	751.25	1331	339.75	379	1115.75	1264.5	999.5	1456.5	324	422.75	1447.5	660.25	772.25	257.75	423.75	153	398.25	609.5	977	361.5	115.25	400	350.75	92.75	80.5
58	1389.75	841.75	869.5	903.75	503.5	971	1611.75	1456.5	1122.5	883.25	915.25	894	640	1126.25	849	291.75	523.75	2348.75	961.25	1183.75	565.5	141.5	936.75	231	423.5	448	772.75	548.75	754.5	365.75	172.25	106.25
59	217.75	144.25	507	232.5	459	803.25	1775.75	1003.5	1399.75	314.25	400	580	565.75	749.25	782	582	295.5	560.75	312.5	1048	725	257	87	346.5	1631.75	1141.5	1551.25	31.5	618.75	33.25	283.5	159.75
60	365.75	185	187.75	150.5	232	511.5	962.75	987.75	142.25	245.75	734.5	51.5	379.75	294.25	275	42.25	257.5	804.25	532.25	1192	932	1048.25	591.75	220.5	939	636	1068.5	85.25	314.25	90.5	609	99
61	119.5	363.25	314.25	401.75	236.75	217	1195	318.25	238.75	237.5	862	687.5	68	555.5	375.5	145.75	199.25	123.5	120.25	1316.75	357	201	87.75	392.75	647	1111.5	965.75	31.25	938	219.5	340.5	362.25
62	147.25	832.5	835	84.25	101	206.75	871	116.25	346.25	731.5	139	305.5	809	128.25	235.5	185	143.25	535	744	893	458.75	735.5	480.75	184.5	1318.5	1071.75	866.5	270.25	175.5	288	532.5	444.25
63	749.75	364.25	259.75	253.25	377.5	276.5	555.25	1019.75	1091.5	186.5	1317.5	543.75	91.75	755.25	413.5	199.75	321	339.75	368	884.75	111.5	513.5	474	137.75	66.5	143.75	656.5	141.75	423.75	528.75	634.25	440
64	183.5	357.25	307.5	538.25	749.25	879	182.75	336.25	1604	283.5	797.5	372.75	1089.5	317.25	992.25	233	586.25	629	136	888.5	350.5	540.5	165.5	148	58	764	662.75	607.25	371	387	549	574.5
65	218.5	232	684.5	585.75	377	222.25	715.5	922	345.25	474.5	446.25	150.75	461.75	451.25	416.25	498.25	114.75	166.25	704.5	1350	344.75	222.25	69.25	347.5	238.5	547.5	1740.25	525.75	387.5	823.75	402	579.5
66	208.25	434	748.25	141.75	543	659.75	28	84.75	557.75	105.5	286.25	1101.75	550	779.5	528.75	154.75	433	512.25	105.5	705.25	447.5	777.5	879.75	723.5	93.5	614	1099	319	852.5	615.75	408.25	754.25
67	208	144.75	190.25	618.25	373	59.75	505.25	592.75	337.25	612	230.25	43	80.75	174	253.25	391.5	24.5	122.25	185.75	598.25	60.25	538.5	352.75	470.75	183.25	536.5	1104	453.5	279	588	852.25	891.5
68	169.75	206	204	50.5	204.5	554.75	404.5	233.5	139.25	224.25	74.75	373	211.5	99.5	447.75	148	189	78.25	113.25	361	151.5	437.5	553.5	1496.25	702	1312.5	556.75	627.75	511	460	333.75	509.75
69	80.5	252	57.75	306	257	45.25	98.25	282.25	28.5	38.75	41	103	56.5	300.25	231.25	30.5	52	426.75	34.5	866.25	150.25	351.25	1145	363.25	1014	1165	584.25	617.25	528	510	585.75	729.5
70	48.25	31.5	274.5	32.25	182.75	240	193	74.25	169.5	175.75	76.5	202.5	70	36.75	127.5	121.75	124.75	257.75	110.75	740	167.25	1050.75	866	1425	782.5	781.25	710.75	666.5	299.5	1059.5	458.75	362.5
Figure 2d	WT-1	WT-2	WT-3	WT-4	WT-5	WT-6	WT-7	WT-8	WT-9	WT-10	WT-11	WT-12	WT-13	WT-14	WT-15	WT-16	WT-17	WT-18	WT-19	Leca2-1	Leca2-2	Leca2-3	Leca2-4	Leca2-5	Leca2-6	Leca2-7	Leca2-8	Leca2-9	Leca2-10	Leca2-11	Leca2-12	Leca2-13
Light phase	171.097	187.926	256.991	239.293	261.486	241.532	272.8	261.396	207.537	237.768	218.416	254.883	234.655	240.467	254.411	220.646	236.636	242.933	175.818	649.571	328.7	603.944	624.114	536.093	657.706	539.643	695.469	662.996	330.205	483.425	413.887	538.604
Dark phase	645.958	628.861	698.868	478.292	590.653	706.201	992.965	702.208	694.701	549.799	842.326	766.083	921	795.764	838.667	474.75	492.021	943.993	640.264	733.229	477.062	452.597	387.34	322.139	603.889	695.41	623.333	304.681	562.924	317.188	278.958	302.486
Figure 2e	WT-1	WT-2	WT-3	WT-4	WT-5	WT-6	WT-7	WT-8	Leca2-1	Leca2-2	Leca2-3	Leca2-4	Leca2-5	Leca2-6	Leca2-7
ZT 0	8.61	3.98	4.46	3.83	5.25	4.71	3.77	9.11	11.36	6.05	10.14	2.85	4.35	9.56	7.58
ZT 6	5.71	9.56	5.93	8.99	10.23	10.5	10.58	7.28	6.42	12.71	10.9	5.74	12.84	6.09	4.42
ZT 12	6.96	17.37	16.51	20.61	23.06	19.97	22.86	23.71	7.92	5.75	11.69	10.05	13.74	11.43	14.02
ZT 18	10.36	10.16	6.16	8.41	13.31	8.64	8.39	13.44	12.72	10.73	10.21	11.4	5.69	11	14.38
Figure 2f	WT-1	WT-2	WT-3	WT-4	WT-5	WT-6	WT-7	WT-8	Leca2-1	Leca2-2	Leca2-3	Leca2-4	Leca2-5	Leca2-6	Leca2-7	Leca2-8	Leca2-9
ZT 0	937.85	990.43	1267.04	1319.41	1292.22	915.98	925.46	1016.5	624.82	720.88	532.49	879.6	630.77	472.66	552.53	433.8	513.01
ZT 6	735.35	1571.12	1337.98	1585.12	1362.03	964.46	871.94	1119.01	641.04	781.69	498.33	767.49	680.72	317.15	582.41	618.96	571.3
ZT 12	684.88	1258.38	1217.16	1267.53	911.56	876.95	638.8	611.04	878.88	991.04	683.84	670.94	572.68	397.04	694.59	504.52	635.02
ZT 18	629.5	902.35	1028.4	605.2	562.43	703.31	630.9	923.6	770.86	745.77	896.81	596.68	482.67	400.39	607.69	388.7	481.29

## Sheet: Figure 3
Figure 3a	WT-1	WT-2	WT-3	WT-4	WT-5	WT-6	WT-7	WT-8	WT-9	Leca2-1	Leca2-2	Leca2-3	Leca2-4	Leca2-5	Leca2-6	Leca2-7	Leca2-8	Leca2-9
ZT 0	6.33	7.5	7.11	6.61	7.94	7.33	7.22	8.17	8.39	5.56	6.61	5.56	5.56	6.39	6.17	5.94	6	6.78
ZT 6	9	8.28	9.22	8.11	10.33	9.44	9.22	11	10.56	6.11	6.5	7.61	5.61	8.11	6.11	6	6.94	8.06
ZT 12	8.22	8.56	8.67	8.33	10.17	8.56	8.56	8.17	9.22	6.28	6.94	5.5	7.39	6	5.89	5.72	7.5	7.33
ZT 18	8.17	10.33	8.33	9.33	10.39	6.78	9	9.89	9.39	8.22	7.22	8.61	7	6.94	8.28	7.17	6.61	8.28
Figure 3b	WT-1	WT-2	WT-3	WT-4	WT-5	WT-6	WT-7	WT-8	WT-9	Leca2-1	Leca2-2	Leca2-3	Leca2-4	Leca2-5	Leca2-6	Leca2-7	Leca2-8	Leca2-9
	26.6	30.4	31.2	30.5	31	30.7	27.6	29.8	36.8	24	28.6	23.6	26.6	21	22.4	24	26	25.6
Figure 3c	WT-1	WT-2	WT-3	WT-4	WT-5	WT-6	WT-7	WT-8	WT-9	WT-10	WT-11	WT-12	WT-13	WT-14	WT-15	WT-16	WT-17	WT-18	WT-19	WT-20	WT-21	Leca2-1	Leca2-2	Leca2-3	Leca2-4	Leca2-5	Leca2-6	Leca2-7	Leca2-8	Leca2-9	Leca2-10	Leca2-11	Leca2-12
T 0	10.44	11.28	10.94	11.06	12.17	10.78	11.39	11.89	11.78	11	7.33	10.17	9.89	8.33	9.5	10.28	11.39	10.89	11.28	10.28	10.22	8.28	8.89	9.67	11.33	8.67	7.61	6.56	6.83	8.67	14.17	9.94	6.67
T 15	15.33	18.39	16.06	15.39	17.67	17.06	20.06	20.06	22.06	17.11	18.28	16.5	16.89	18.11	16.28	14.94	17.44	18.56	24.22	22.61	26.22	17.94	22.28	26.89	24.56	13.28	13.56	15.39	16.06	14.22	17.83	21.89	16.28
T 30	12.83	11.56	14.06	10.33	12.67	16.06	22.39	15.61	26.78	14.94	14.28	13.61	14.61	17.06	13.22	14.28	17.06	14.56	13.39	28.17	22.83	18.67	24.44	22.89	23.72	10.78	10.17	16.5	16.89	12.72	11.17	13.94	13.28
T 60	9.28	10.72	14.39	9.61	11.61	12	18.28	12.78	14.39	10.89	10.22	11.33	10.61	12.94	9.17	11.89	11.72	10.56	12.89	21.06	14.11	11.89	15.78	11.94	17.39	10.94	6.39	8.5	10.94	12.78	7.61	10.11	7.44
T 120	9.94	9.78	10.89	7.94	10.67	10.39	15.17	12.39	12.28	9.67	10.39	10	9.39	9.61	8.39	10.44	11.17	8.89	11.83	12.72	12.06	9.33	10.83	11.17	11.11	13.06	7.11	6.89	9	12.89	7.61	11.17	8.28
Figure 3c	WT-1	WT-2	WT-3	WT-4	WT-5	WT-6	WT-7	WT-8	WT-9	WT-10	WT-11	WT-12	WT-13	WT-14	WT-15	WT-16	WT-17	WT-18	WT-19	WT-20	WT-21	Leca2-1	Leca2-2	Leca2-3	Leca2-4	Leca2-5	Leca2-6	Leca2-7	Leca2-8	Leca2-9	Leca2-10	Leca2-11	Leca2-12
AUC	47.63	51.2	55.43	44.83	53.37	55.71	74.01	60.59	75.26	53.28	51.64	51.53	51.75	57.08	47.62	51.47	57.5	53.57	62.06	83.34	74.3	57.31	72.36	72.14	76.89	45.87	37.48	47.12	51.81	50.5	47.5	56.5	44.48
Figure 3d	WT-1	WT-2	WT-3	WT-4	WT-5	WT-6	WT-7	WT-8	WT-9	WT-10	WT-11	WT-12	WT-13	WT-14	WT-15	WT-16	WT-17	WT-18	WT-19	Leca2-1	Leca2-2	Leca2-3	Leca2-4	Leca2-5	Leca2-6	Leca2-7	Leca2-8	Leca2-9	Leca2-10	Leca2-11	Leca2-12
T 0	73.23	49.73	52.56	79.15	80.22	232.46	111.65	83.84	122.26	123.1	60.69	185.89	69.03	194.87	129.52	129.04	234.81	154.22	127.233	87.89	52.44	44.45	52.56	46.89	40.25	45.94	57.53	61.88	144.18	86.76	79.39
T 15	102.41	150.22	76.88	65.13	152.36	352.89	316.8	167.09	278.94	172.92	362.62	443.09	323.46	475.04	192.48	651.95	344.98	1100.6	234.59	36.42	121.55	146.04	124.38	54.44	65.7	61.02	88.77	49.89	239.15	201.79	139.79
T 30	77.15	60.08	73.17	131.82	86.64	223.8	142.92	101.51	118.03	123.74	238.74	189.76	69.14	276.64	104.15	177.9	155.87	165.99	107.94	63.37	37.42	61.39	53.5	71.3	49.73	46.89	58.62	50.99	145.2	82.32	80.04
Figure 3e	WT-1	WT-2	WT-3	WT-4	WT-5	WT-6	WT-7	WT-8	WT-9	Leca2-1	Leca2-2	Leca2-3	Leca2-4	Leca2-5	Leca2-6	Leca2-7	Leca2-8	Leca2-9
	59.141	78.618	54.614	72.282	43.373	46.69	37.5	72.166	38.656	24.952	43.32	46.08	40.232	38.917	13.308	20.943	28.759	25.538
Figure 3f	WT-1	WT-2	WT-3	WT-4	Leca2-1	Leca2-2	Leca2-3	Leca2-4
	0.44	0.31	0.67	0.29	0.54	0.28	0.27	0.22
Figure 3g	WT-1	WT-2	WT-3	WT-4	WT-5	WT-6	Leca2-1	Leca2-2	Leca2-3	Leca2-4	Leca2-5
2.8 mM G		0.08	0.11	0.09	0.05	0.2	0.29	0.3	0.21	0.22	0.17
12 mM G	0.906687	0.942279	1.47475	1.68885	0.786226		0.499427	0.306576	0.868969		0.506653
12 mM G + 100 nM Ex-4	4.57	7.15	3.38	6.74	4.6	4.55	2.34	1.29	2.87	2.98	2.66

## Sheet: Figure 4
Figure 4c	WT-1	WT-2	WT-3	WT-4	Leca2-1	Leca2-2	Leca2-3	Leca2-4
Pax6	1.0969	1.1591	0.9747	0.7694	1.2906	1.4432	1.611	1.5738
Ins2	0.6958	1.3607	1.1323	0.8112	0.2734	0.4091	0.4431	0.3911
Pcx	0.7689	1.4299	1.0669	0.7344		0.1555	0.2109	0.1881
Ffar1	0.3223	1.6459	1.4504	0.5814	0.0042	0.0015	0.0046	0.0013
Mafa	0.5784	1.572	1.18	0.6696	0.2526	0.5003	0.6204	0.6056
Ucn3	0.732		1.186	1.082	0.2052	0.3984	0.4661	0.5326
Figrue 4e	WT-1	WT-2	WT-3	WT-4	WT-5	Leca2-1	Leca2-2	Leca2-3	Leca2-4	Leca2-5
Beta cell mass	1.2043	1.0095	0.7016	0.6114	1.1055	1.2613	1.2405	1.3564	1.4249	1.5704
Alpha cell mass	0.3534	0.2586	0.1484	0.1307	0.2515	0.0801	0.1173	0.1122	0.1554	0.1136
Beta/Alpha	3.4073	3.904	4.7288	4.6788	4.3963	15.7443	10.5765	12.0869	9.1723	13.8248

## Sheet: Figure 5
Figure 5a,b	WT-1	WT-2	WT-3	WT-4	WT-5	WT-6	WT-7	WT-8	WT-9	WT-10	WT-11	WT-12	WT-13	WT-14	WT-15	WT-16	WT-17	WT-18	WT-19	WT-20	WT-21	WT-22	WT-23	Leca2-1	Leca2-2	Leca2-3	Leca2-4	Leca2-5	Leca2-6	Leca2-7	Leca2-8	Leca2-9	Leca2-10	Leca2-11	Leca2-12	Leca2-13	Leca2-14	Leca2-15	Leca2-16	Leca2-17	Leca2-18	Leca2-19	Leca2-20	Leca2-21	Leca2-22	Leca2-23	Leca2-24	Leca2-25
Body weight	26.8	29.9	34.3	33.1	30	31.1	34.2	30.7	32.2	33.3	32.2	33	33.3	31.6	31	24.7	27.6	27.6	29	29.7	28.2	28.4	30.8	30.6	24	24.7	27.5	28.9	25.7	27.4	29.6	22.5	25	27.4	27.1	23.9	21.4	26.2	27.5	29	30	31.1	20	23.9	22	22.8	33.2	24.8
Fat mass	5.61	7.04	8.94	8.1	6.75	6.96	8.57	7.35	7.95	8.46	7.71	7.4	7.7	6.8	7.5	4.8	6.5	6.3	6.3	7	6	6.7	7.5	8.09	5.81	5.69	6.6	6.81	5.64	6.09	7.55	4.8	5.29	6.55	6.39	5.5	4.4	5.3	5.6	7.9	7.9	9.1	4.8	5.7	4.1	4.4	9.3	4.8
Lean mass	17.35	18.72	21.06	20.8	18.88	19.7	20.5	18.95	20.02	20.04	20.24	21.2	21.3	20.6	19.6	16.1	17.3	17.6	18.5	18.6	18.2	17.7	19.1	17.9	14.66	15.55	17.28	17.63	16.24	17.2	18.21	14.2	15.49	17.06	16.73	15.1	13.7	16.7	17.8	17.3	18.4	18.4	12.5	14.9	14.7	14.6	19.7	16.1
Figure 5c	WT-1	WT-2	WT-3	WT-4	WT-5	WT-6	WT-7	Leca2-1	Leca2-2	Leca2-3	Leca2-4	Leca2-5	Leca2-6	Leca2-7	Leca2-8
T 0	100	100	100	100	100	100	100	100	100	100	100	100	100	100	100
T 15	88.36	84.07	89.08	90.06	87.64	83.42	76.13	53.64	79.34	68.91	78.62	78.38	75.44	57.14	69.33
T 30	68.78	62.09	76.44	71.27	71.35	67.91	54.19	41.82	54.55	47.9	56.55	56.76	45.03	38.1	44.67
T 60	67.2	46.15	62.07	59.12	61.24	55.08	48.39	31.82	46.28	36.13	35.86	43.24	37.43	42.86	41.33
T 90	53.97	45.6	55.75	58.56	58.99	55.61	54.84	35.45	40.5	43.7	35.17	44.14	49.71	46.67	48
Figure 5c	WT-1	WT-2	WT-3	WT-4	WT-5	WT-6	WT-7	Leca2-1	Leca2-2	Leca2-3	Leca2-4	Leca2-5	Leca2-6	Leca2-7	Leca2-8
AUC	82.66	68.53	82.72	81.22	81.95	76.76	69.34	49.91	64.65	57.98	58.7	64.73	60.7	57.93	60.95
Figrue 5d	WT-1	WT-2	WT-3	WT-4	WT-5	WT-6	WT-7	Leca2-1	Leca2-2	Leca2-3	Leca2-4	Leca2-5	Leca2-6	Leca2-7
T 0	0	0	0	0	0	0	0	0	0	0	0	0	0	0
T 10	0.0335683	0.381825	0.383142	0.779727	0.779727	0.76365	0.748223	2.145	2.25836	2.31481	1.27714	0.962001	1.36054	1.88324
T 20	0.0335683	0.381825	0.383142	0.779727	0.779727	0.76365	0.810201	2.569	2.06564	2.8534	1.27714	1.24098	1.91988	1.88324
T 30	0.23095	0.686649	0.559387	0.779727	0.779727	1.07038	1.6017	1.37495	1.47019	2.53858	1.0767	2.27633	2.13265	1.96657
T 40	0.0335683	0.596284	0.574713	1.54126	0.534113	1.8824	0.944631	2.55684	0.944746	2.11767	0.555556	3.15376	2.04082	1.5565
T 50	0.301443	0.572738	0.574713	1.63106	0.47037	1.08343	0.770358	2.69984	0.903342	2.08333	0.548531	2.94372	1.85299	1.05932
T 60	0.990825	0.572738	0.574713	1.71189	0.496686	0.991027	0.645342	2.574	0.698961	2.08333	0.633745	2.64991	1.59977	1.02338
T 70	0.671366	1.14611	0.39751	1.29656	0.477518	0.738832	0.63599	2.61497	0.677507	2.08333	0.760111	2.41703	1.23507	1.07266
T 80	0.226586	1.50375	0.27682	1.28655	0.504548	0.39958	0.63599	2.6169	0.887157	2.08333	0.974173	2.405	0.244898	1.3586
T 90	0.167842	1.5273	0.0925926	1.09714	0.439896	0.241059	0.63599	2.71357	1.352	1.79491	0.97914	2.405	0.128345	1.91894
T 100	0.167842	1.5273	0.0766283	1.05556	0.456465	0.0760468	0.572889	3.36765	1.42758	1.75926	0.97914	2.405	1.2356	2.25094
T 110	0.453396	1.5273	0.324904	1.11787	0.435673	0.0381825	0.561167	3.432	1.17977	1.83565	1.25727	2.48276	2.19955	2.05077
T 120	0.82813	1.17793	0.481801	0.873164	0.42885	0.0381825	0.499314	3.432	0.715146	1.93472	1.56435	2.5012	2.06765	1.91243
Figrue 5e	WT-1	WT-2	WT-3	WT-4	WT-5	WT-6	WT-7	Leca2-1	Leca2-2	Leca2-3	Leca2-4	Leca2-5	Leca2-6	Leca2-7
Brain	0.416877	0.395146	0.308616	0.39336	0.47126	0.535922	0.384993	0.383091	0.321555	0.5757	0.327643	0.248465	0.383722	0.367887
Gastro muscle	0.44962	0.488611	0.470001	0.288986	0.171983	0.629387	0.609568	0.489955	0.439884	0.533563	0.457307	0.292884	0.398168	0.397721
Quad muscle	0.307509	0.609787	0.17987	0.243468	0.176664	0.186956	0.400931	0.366231	0.249586	0.195865	0.258528	0.209734	0.289069	0.339188
Epididymal WAT	0.0154159	0.0109682	0.0111959	0.0267356	0.0211983	0.0229748	0.0173039	0.0423048	0.0141488	0.0335923	0.0166322	0.0302191	0.0177064	0.0216058
Figrue 5f	WT-1	WT-2	WT-3	WT-4	WT-5	WT-6	WT-7	Leca2-1	Leca2-2	Leca2-3	Leca2-4	Leca2-5	Leca2-6	Leca2-7
Basal	0.83	0.97864	0.721803	1.40953	0.734219	0.593423	0.776648	0.714267	0.51	1.21	0.61	1.81	0.61	0.72
Clamp	1.29	0.3	0.87	1.07	0.8	1	0.73	-0.4	0.29	0.17	0.11	0.34	0.03	-0.24

## Sheet: Figure 6
Figure 6a	Clock	Arntl	Nr1d1	Per1	Dbp	Cry1
ZT0 Leca2-1	0.7812	0.7515	0.6437	5.9474	1.1724	1.6983
ZT0 Leca2-2	0.8881	0.9295	0.1555	4.1046	0.7117	1.852
ZT0 Leca2-3	0.2886	0.019	20.1524	13.1069	21.747	0.1176
ZT0 Leca2-4	0.8953	0.8633	0.3102	0.7115	0.4478	1.1322
ZT0 WT-1	0.9518	1.1834	1.1247	0.5098	0.7259	1.2694
ZT0 WT-2	1.0659	0.9242	1.6735	0.9608	0.4126	0.8423
ZT0 WT-3	0.942	1.1793	0.682	0.3713	0.9198	0.9542
ZT0 WT-4	1.0084	0.8027	0.5849	1.2007	0.995	1.0478
ZT0 WT-5	1.032	0.9104	0.9349	1.9574	1.9468	0.8862
ZT12 Leca2-1	0.6449	0.3895	1.4502	6.6143	1.8979	1.1735
ZT12 Leca2-2	0.4016	0.0333	21.7993	8.2188	16.615	0.2578
ZT12 Leca2-3	0.821	0.6619	0.1598	1.4279	0.5597	1.2945
ZT12 Leca2-4	0.4996	0.1231	22.6464	9.3109	11.5868	0.1044
ZT12 WT-1	0.4138	0.0845	3.9849	14.129	9.7659	0.6296
ZT12 WT-2	0.5391	0.1358	3.1013	10.0719	4.5982	0.861
ZT12 WT-3	0.3578	0.0929	1.8937	8.8699	7.9783	0.6787
ZT12 WT-4	0.4814	0.1196	2.675	12.7044	5.2455	0.8842
ZT18 Leca2-1	0.9183	0.8177	0.2972	5.6006	0.6146	1.8606
ZT18 Leca2-2	0.3273	0.0301	6.6095	15.4256	15.8647	0.4221
ZT18 Leca2-3	0.8953	0.9115	0.3446	1.5024	0.4981	1.7003
ZT18 Leca2-4	0.6707	0.4521	1.0055	11.4763	1.3829	1.3233
ZT18 WT-1	0.8638	0.7293	0.2596	4.7753	0.7906	1.6576
ZT18 WT-2	0.7704	0.668	0.2531	4.618	1.3576	1.6749
ZT18 WT-3	0.6761	0.6948	0.2451	3.4596	0.8533	1.6711
ZT18 WT-4	0.7884	0.7218	0.3313	3.7466	1.5703	1.9351
ZT6 Leca2-1	0.9707	0.9041	1.641	0.6487	0.7134	0.9271
ZT6 Leca2-2	0.8295	0.7352	9.5106	0.5113	0.9327	0.5203
ZT6 Leca2-3	0.4534	0.1747	3.0026	10.6831	5.5671	0.875
ZT6 WT-1	0.7546	0.2028	20.4573	2.2917	9.3464	0.2725
ZT6 WT-2	0.4544	0.1117	17.4023	2.0429	15.6282	0.5337
ZT6 WT-3	0.5441	0.1313	24.0485	2.2433	10.9745	0.3331
ZT6 WT-4	0.4876	0.0442	17.1429	2.5413	13.4024	0.2096
Figure 6b	Pck1	G6pc	Slc2a2	Gck	Pklr	Gys2
ZT0 Leca2-1	3.39557	1.3416	0.814704	1.07096	0.7214	2.7238
ZT0 Leca2-2	1.40152	0.9619	1.23059	1.1733	0.7375	1.4479
ZT0 Leca2-3	2.57634	0.1122	1.49417	0.117215	0.4683	4.3088
ZT0 Leca2-4	1.09201	0.8154	0.684291	0.64345	0.3304	0.623
ZT0 WT-1	0.309996	0.6639	1.05776	1.17194	1.1605	1.0859
ZT0 WT-2	0.782948	0.9068	0.934769	0.953012	0.8403	0.9958
ZT0 WT-3	0.638159	0.8995	1.11807	0.96075	1.0897	0.9981
ZT0 WT-4	1.68023	1.2532	1.03122	1.00852	0.8033	1.0226
ZT0 WT-5	1.58867	1.2766	0.858178	0.905781	1.1062	0.8975
ZT12 Leca2-1	2.88517	0.878	1.39895	1.365	1.0885	3.4081
ZT12 Leca2-2	1.62112	0.4555	1.7585	0.644194	1.1191	2.142
ZT12 Leca2-3	0.86473	1.0097	0.768091	0.966316	0.7723	1.1413
ZT12 Leca2-4	2.35434	1.0685	1.06882	0.454988	0.9432	1.8518
ZT12 WT-1	4.65997	1.7001	1.73229	1.07965	1.3262	2.4182
ZT12 WT-2	4.51165	1.7702	1.55583	1.55355	1.4496	2.3224
ZT12 WT-3	3.21241	0.6786	1.97385	1.32461	1.6962	2.4891
ZT12 WT-4	3.5072	1.2604	1.77074	1.12941	2.0762	3.0893
ZT18 Leca2-1	1.63617	0.6288	0.913947	1.30864	0.8061	2.2772
ZT18 Leca2-2	5.47802	0.1906	1.41521	0.365742	0.6004	4.1813
ZT18 Leca2-3	1.00022	0.9901	1.02055	0.957426	0.8649	0.9731
ZT18 Leca2-4	1.87296	0.588	1.13499	1.57342	1.2663	3.0014
ZT18 WT-1	1.15828	0.7131	0.702717	1.31546	0.9302	1.5482
ZT18 WT-2	0.83431	0.6046	0.733405	1.57342	1.0429	1.6806
ZT18 WT-3	0.368649	0.435	1.01116	2.325	1.4083	1.3777
ZT18 WT-4	0.74932	0.5786	1.36227	2.05229	1.7723	1.3262
ZT6 Leca2-1	0.845956	0.8471	0.998394	0.783986	0.6517	0.997
ZT6 Leca2-2	0.589946	0.8923	1.0938	0.909976	0.9844	0.8841
ZT6 Leca2-3	3.31802	0.7206	1.34042	1.0167	0.9619	2.9328
ZT6 WT-1	2.10476	0.5634	1.13368	0.656212	0.7719	1.337
ZT6 WT-2	1.55688	0.3645	1.38289	0.838316	0.8709	1.55
ZT6 WT-3	1.51518	0.2135	1.1535	0.515448	0.6623	1.4429
ZT6 WT-4	1.26312	0.6223	1.31132	0.873916	1.1994	1.5954
